# Supplementary material for: Crystal structure of diethyl 3,3′-{2,2′-(1E)-[1,4-phenyl­enebis(azan-1-yl-1-yl­idene)]bis­(methan-1-yl-1-yl­idene)bis­(1H-pyrrole-2,1-di­yl)}di­propano­ate
Source: Acta Crystallogr E Crystallogr Commun. 2015 Mar 25;71(Pt 4):o259–60. doi: 10.1107/S2056989015005113 (PMC4438852; doi:10.1107/S2056989015005113)
Supplement: Supplementary file 1 [file e-71-0o259-sup1.cif]

##############################################################################
#                                                                            #
# This CIF contains the data in a paper accepted for publication in          #
# Acta Crystallographica Section E. It conforms to the requirements of       #
# Notes for Authors for Acta Crystallographica Section E, and has been       #
# peer reviewed under the auspices of the IUCr Commission on Journals.       #
#                                                                            #
# Full details of the Crystallographic Information File format               #
# are given in the paper "The Crystallographic Information File (CIF):       #
# a New Standard Archive File for Crystallography" by S. R. Hall, F. H.      #
# Allen and I. D. Brown [Acta Cryst. (1991), A47, 655-685].                  #
#                                                                            #
# The current version of the core CIF dictionary is obtainable from          #
# ftp://ftp.iucr.org/pub/cif_core.dic.                                       #
#                                                                            #
# Software is freely available for graphical display of the structure(s)     #
# in this CIF. For information consult the CIF software page                 #
# http://www.iucr.org/resources/cif/software.                                #
#                                                                            #
# This file may be used for bona fide research purposes within the           #
# scientific community so long as proper attribution is given to the journal # 
# article from which it was obtained.                                        #
#                                                                            #
##############################################################################
data_I
_database_code_depnum_ccdc_archive 'CCDC 1053761'
_audit_creation_method
;
Olex2 1.2
(compiled 2014.05.21 svn.r2940 for OlexSys, GUI svn.r4846)
;
_journal_date_recd_electronic     2015-02-11
_journal_date_accepted     2015-03-12
_journal_name_full     'Acta Crystallographica, Section E'
_journal_year     2015
_journal_volume     71
_journal_issue      4
_journal_page_first     o259
_journal_page_last     o260
_journal_paper_category     HO
_journal_paper_doi     10.1107/S2056989015005113
_journal_coeditor_code     HB7371
_publ_contact_author_name     'Prof. Mohamad J. Al-Jeboori'
_publ_contact_author_address
;
Chemistry Department,
College of Education (Ibn Al-Haitham) for Pure Science,
University of Baghdad, Iraq
;
_publ_contact_author_email     'mohamadaljeboori@yahoo.com'
_publ_contact_author_fax     ?
_publ_contact_author_phone     '+964(0)7826968998'
_publ_section_title
;\
Crystal structure of diethyl
3,3'-{2,2'-(1<i>E</i>)-[1,4-phenylenebis(azan-1-yl-1-ylidene)]bis(methan-1-\
yl-1-ylidene)bis(1<i>H</i>-pyrrole-2,1-diyl)}dipropanoate
;
loop_
    _publ_author_name
    _publ_author_footnote
    _publ_author_address
    'Alshawi, Jasim' .
;
Department of Chemistry, College of Education for Pure Science,
University of Basrah,
Iraq
;
    'Yousif, Muoayed' .
;
Department of Chemistry, College of Education for Pure Science,
University of Basrah,
Iraq
;
    'Timco, Gregore' .
;
School of chemistry, University of Manchester, Oxford Road,
Manchester, M13 9PL,
UK
;
    'Vitorica Yrezabal, Inigo J.' .
;
School of chemistry, University of Manchester, Oxford Road,
Manchester, M13 9PL,
UK
;
    'Winpenny, Richard' .
;
School of chemistry, University of Manchester, Oxford Road,
Manchester, M13 9PL,
UK
;
    'Al-Jeboori, Mohamad J.' .
;
Department of Chemistry,
College of Education (Ibn Al-Haitham) for Pure Science,
University of Baghdad,
Iraq
;
_chemical_name_systematic
;\
Diethyl 3,3'-{2,2'-(1<i>E</i>)-[1,4-phenylenebis(azan-1-yl-1-ylidene)]bis\
(methan-1-yl-1-ylidene)bis(1<i>H</i>-pyrrole-2,1-diyl)}dipropanoate
;
_chemical_name_common     ?
_chemical_formula_moiety     'C13 H15 N2 O2'
_chemical_formula_sum     'C13 H15 N2 O2'
_chemical_formula_iupac     'C13 H15 N2 O2'
_chemical_formula_weight     231.27
_chemical_melting_point     ?
_shelx_space_group_comment
;
The symmetry employed for this shelxl refinement is uniquely defined
by the following loop, which should always be used as a source of
symmetry information in preference to the above space-group names.
They are only intended as comments.
;
_space_group_crystal_system     monoclinic
_space_group_name_H-M_alt     'C 2/c'
_space_group_name_Hall     '-C 2yc'
loop_
    _space_group_symop_operation_xyz
    'x, y, z'
    '-x, y, -z+1/2'
    'x+1/2, y+1/2, z'
    '-x+1/2, y+1/2, -z+1/2'
    '-x, -y, -z'
    'x, -y, z-1/2'
    '-x+1/2, -y+1/2, -z'
    'x+1/2, -y+1/2, z-1/2'
_cell_length_a     21.6153(10)
_cell_length_b     8.1227(4)
_cell_length_c     13.9404(8)
_cell_angle_alpha     90
_cell_angle_beta     94.395(5)
_cell_angle_gamma     90
_cell_volume     2440.4(2)
_cell_formula_units_Z     8
_cell_measurement_reflns_used     1750
_cell_measurement_theta_min     3.7650
_cell_measurement_theta_max     27.5070
_cell_measurement_temperature     150.04(11)
_exptl_crystal_description     block
_exptl_crystal_colour     'clear light colourless'
_exptl_crystal_size_max     0.4
_exptl_crystal_size_mid     0.3
_exptl_crystal_size_min     0.3
_exptl_crystal_density_diffrn     1.259
_exptl_crystal_density_meas     ?
_exptl_crystal_density_method     ?
_exptl_crystal_F_000     984
_exptl_absorpt_coefficient_mu     0.086
_exptl_absorpt_correction_type     multi-scan
_exptl_absorpt_process_details
;
(CrysAlis PRO; Agilent, 2013)
;
_shelx_estimated_absorpt_T_min     ?
_shelx_estimated_absorpt_T_max     ?
_exptl_absorpt_correction_T_min     0.61270
_exptl_absorpt_correction_T_max     1.00000
_exptl_special_details
;
CrysAlisPro, Agilent Technologies,
Version 1.171.36.28 (release 01-02-2013 CrysAlis171 .NET)
(compiled Feb  1 2013,16:14:44)
Empirical absorption correction using spherical harmonics,
 implemented in SCALE3 ABSPACK scaling algorithm.
;
_diffrn_ambient_temperature     150.04(11)
_diffrn_radiation_type     MoK\a
_diffrn_radiation_wavelength     0.71073
_diffrn_radiation_monochromator     mirror
_diffrn_measurement_device_type
                            'Agilent SuperNova (Single source at offset, Atlas)'
_diffrn_measurement_method     '\w scans'
_diffrn_detector_area_resol_mean     10.3705
_diffrn_reflns_number     6592
_diffrn_reflns_av_R_equivalents     0.0626
_diffrn_reflns_theta_min     2.931
_diffrn_reflns_theta_max     29.509
_diffrn_reflns_theta_full     25.242
_diffrn_measured_fraction_theta_max     0.853
_diffrn_measured_fraction_theta_full     0.997
_diffrn_reflns_limit_h_min     -18
_diffrn_reflns_limit_h_max     29
_diffrn_reflns_limit_k_min     -10
_diffrn_reflns_limit_k_max     7
_diffrn_reflns_limit_l_min     -19
_diffrn_reflns_limit_l_max     18
_refine_special_details     ?
_reflns_number_total     2900
_reflns_number_gt     1697
_reflns_threshold_expression     'I > 2\s(I)'
_refine_ls_structure_factor_coef     Fsqd
_refine_ls_matrix_type     full
_refine_ls_R_factor_all     0.1121
_refine_ls_R_factor_gt     0.0548
_refine_ls_wR_factor_gt     0.1012
_refine_ls_wR_factor_ref     0.1382
_refine_ls_goodness_of_fit_ref     1.100
_refine_ls_restrained_S_all     1.100
_refine_ls_number_reflns     2900
_refine_ls_number_parameters     155
_refine_ls_number_restraints     0
_refine_ls_hydrogen_treatment     constr
_refine_ls_weighting_scheme     calc
_refine_ls_weighting_details
              'w=1/[\s^2^(Fo^2^)+(0.0338P)^2^+0.0686P] where P=(Fo^2^+2Fc^2^)/3'
_atom_sites_solution_hydrogens     geom
_atom_sites_solution_primary     direct
_atom_sites_solution_secondary     ?
_refine_ls_shift/su_max     0.000
_refine_ls_shift/su_mean     0.000
_refine_diff_density_max     0.221
_refine_diff_density_min     -0.264
_refine_ls_extinction_method     none
_refine_ls_extinction_coef     .
loop_
    _atom_type_symbol
    _atom_type_description
    _atom_type_scat_dispersion_real
    _atom_type_scat_dispersion_imag
    _atom_type_scat_source
    'C' 'C' 0.0033 0.0016
                         'International Tables Vol C Tables 4.2.6.8 and 6.1.1.4'
    'H' 'H' 0.0000 0.0000
                         'International Tables Vol C Tables 4.2.6.8 and 6.1.1.4'
    'N' 'N' 0.0061 0.0033
                         'International Tables Vol C Tables 4.2.6.8 and 6.1.1.4'
    'O' 'O' 0.0106 0.0060
                         'International Tables Vol C Tables 4.2.6.8 and 6.1.1.4'
_computing_data_collection
;
CrysAlis PRO (Agilent, 2013)
;
_computing_cell_refinement
;
CrysAlis PRO (Agilent, 2013)
;
_computing_data_reduction
;
CrysAlis PRO (Agilent, 2013)
;
_computing_structure_solution
;
SHELXS97 (Sheldrick, 2008)
;
_computing_structure_refinement
;
SHELXL2014 (Sheldrick, 2015)
;
_computing_molecular_graphics
;
OLEX2 (Dolomanov <i>et al.</i>,  2009)
;
_computing_publication_material
;
OLEX2 (Dolomanov <i>et al.</i>,  2009)
;
loop_
    _atom_site_type_symbol
    _atom_site_label
    _atom_site_fract_x
    _atom_site_fract_y
    _atom_site_fract_z
    _atom_site_U_iso_or_equiv
    _atom_site_adp_type
    _atom_site_calc_flag
    _atom_site_occupancy
    _atom_site_disorder_assembly
    _atom_site_disorder_group
    O O14 0.34059(6) 0.02364(17) 0.24674(10) 0.0286(4) Uani d 1 . .
    N N1 0.45878(7) 0.29578(19) 0.01458(12) 0.0225(4) Uani d 1 . .
    O O17 0.41066(7) 0.2126(2) 0.29870(11) 0.0385(4) Uani d 1 . .
    N N7 0.34834(7) 0.5212(2) 0.01854(13) 0.0231(4) Uani d 1 . .
    C C13 0.38269(9) 0.1407(2) 0.23355(16) 0.0240(5) Uani d 1 . .
    C C6 0.37626(9) 0.4878(2) -0.05699(16) 0.0233(5) Uani d 1 . .
    H H6 0.3615 0.5387 -0.1140 0.028 Uiso calc 1 . .
    C C5 0.42829(9) 0.3787(2) -0.06151(16) 0.0227(5) Uani d 1 . .
    C C8 0.29823(9) 0.6351(2) 0.00733(15) 0.0213(5) Uani d 1 . .
    C C9 0.29548(9) 0.7593(2) 0.07499(16) 0.0242(5) Uani d 1 . .
    H H9 0.3258 0.7654 0.1260 0.029 Uiso calc 1 . .
    C C2 0.50726(9) 0.2115(3) -0.01898(17) 0.0285(5) Uani d 1 . .
    H H2 0.5353 0.1466 0.0181 0.034 Uiso calc 1 . .
    C C11 0.44300(9) 0.2904(3) 0.11490(15) 0.0248(5) Uani d 1 . .
    H H11A 0.4308 0.3996 0.1345 0.030 Uiso calc 1 . .
    H H11B 0.4794 0.2581 0.1556 0.030 Uiso calc 1 . .
    C C12 0.39047(9) 0.1701(3) 0.12900(15) 0.0247(5) Uani d 1 . .
    H H12A 0.3521 0.2135 0.0983 0.030 Uiso calc 1 . .
    H H12B 0.3991 0.0663 0.0983 0.030 Uiso calc 1 . .
    C C15 0.33162(10) -0.0179(3) 0.34693(16) 0.0307(6) Uani d 1 . .
    H H15A 0.3205 0.0796 0.3820 0.037 Uiso calc 1 . .
    H H15B 0.3694 -0.0636 0.3782 0.037 Uiso calc 1 . .
    C C10 0.25193(9) 0.6253(2) -0.06747(16) 0.0244(5) Uani d 1 . .
    H H10 0.2528 0.5411 -0.1126 0.029 Uiso calc 1 . .
    C C4 0.45880(9) 0.3440(3) -0.14264(17) 0.0283(5) Uani d 1 . .
    H H4 0.4484 0.3843 -0.2042 0.034 Uiso calc 1 . .
    C C3 0.50810(10) 0.2377(3) -0.11602(17) 0.0318(6) Uani d 1 . .
    H H3 0.5361 0.1933 -0.1564 0.038 Uiso calc 1 . .
    C C16 0.28000(11) -0.1429(3) 0.34458(18) 0.0412(6) Uani d 1 . .
    H H16A 0.2913 -0.2375 0.3085 0.062 Uiso calc 1 . .
    H H16B 0.2427 -0.0953 0.3147 0.062 Uiso calc 1 . .
    H H16C 0.2731 -0.1756 0.4091 0.062 Uiso calc 1 . .
loop_
    _atom_site_aniso_label
    _atom_site_aniso_U_11
    _atom_site_aniso_U_22
    _atom_site_aniso_U_33
    _atom_site_aniso_U_12
    _atom_site_aniso_U_13
    _atom_site_aniso_U_23
    O14 0.0361(8) 0.0298(9) 0.0205(9) -0.0087(7) 0.0052(7) -0.0004(7)
    N1 0.0217(9) 0.0226(10) 0.0236(10) 0.0014(7) 0.0051(8) 0.0034(8)
    O17 0.0397(9) 0.0498(11) 0.0266(10) -0.0165(8) 0.0054(8) -0.0087(8)
    N7 0.0234(9) 0.0209(9) 0.0255(10) 0.0023(7) 0.0057(8) -0.0010(8)
    C13 0.0213(11) 0.0228(11) 0.0283(13) -0.0002(9) 0.0032(10) -0.0042(10)
    C6 0.0258(11) 0.0184(11) 0.0260(12) -0.0029(8) 0.0042(10) 0.0040(10)
    C5 0.0241(10) 0.0189(11) 0.0257(12) 0.0002(8) 0.0064(9) 0.0021(10)
    C8 0.0212(10) 0.0192(11) 0.0242(12) 0.0008(8) 0.0071(9) 0.0028(10)
    C9 0.0209(10) 0.0260(12) 0.0255(12) -0.0006(9) 0.0005(9) -0.0031(10)
    C2 0.0236(11) 0.0255(12) 0.0375(14) 0.0074(9) 0.0106(10) 0.0027(11)
    C11 0.0236(10) 0.0270(12) 0.0239(12) 0.0000(9) 0.0019(9) 0.0010(10)
    C12 0.0262(11) 0.0254(12) 0.0226(12) 0.0010(9) 0.0023(9) -0.0028(10)
    C15 0.0414(13) 0.0290(13) 0.0230(13) -0.0002(10) 0.0102(11) 0.0002(11)
    C10 0.0260(11) 0.0219(11) 0.0257(13) 0.0001(9) 0.0040(10) -0.0070(10)
    C4 0.0323(12) 0.0261(12) 0.0275(13) 0.0012(9) 0.0099(10) 0.0063(11)
    C3 0.0330(12) 0.0293(13) 0.0351(15) 0.0075(10) 0.0153(11) 0.0018(11)
    C16 0.0551(16) 0.0357(14) 0.0347(15) -0.0100(11) 0.0152(13) 0.0024(12)
_geom_special_details
;
All e.s.d.'s (except the e.s.d. in the dihedral angle between two l.s. planes)
are estimated using the full covariance matrix. The cell e.s.d.'s are taken
into account individually in the estimation of e.s.d.'s in distances, angles
and torsion angles; correlations between e.s.d.'s in cell parameters are only
used when they are defined by crystal symmetry. An approximate (isotropic)
treatment of cell e.s.d.'s is used for estimating e.s.d.'s involving l.s.
planes.
;
loop_
    _geom_bond_atom_site_label_1
    _geom_bond_atom_site_label_2
    _geom_bond_site_symmetry_2
    _geom_bond_distance
    _geom_bond_publ_flag
    O14 C13 . 1.338(2) ?
    O14 C15 . 1.464(2) ?
    N1 C5 . 1.381(3) ?
    N1 C2 . 1.364(2) ?
    N1 C11 . 1.465(3) ?
    O17 C13 . 1.203(2) ?
    N7 C6 . 1.282(2) ?
    N7 C8 . 1.424(2) ?
    C13 C12 . 1.499(3) ?
    C6 H6 . 0.9300 ?
    C6 C5 . 1.437(3) ?
    C5 C4 . 1.381(3) ?
    C8 C9 . 1.386(3) ?
    C8 C10 . 1.391(3) ?
    C9 H9 . 0.9300 ?
    C9 C10 7_565 1.387(3) ?
    C2 H2 . 0.9300 ?
    C2 C3 . 1.371(3) ?
    C11 H11A . 0.9700 ?
    C11 H11B . 0.9700 ?
    C11 C12 . 1.522(3) ?
    C12 H12A . 0.9700 ?
    C12 H12B . 0.9700 ?
    C15 H15A . 0.9700 ?
    C15 H15B . 0.9700 ?
    C15 C16 . 1.507(3) ?
    C10 C9 7_565 1.387(3) ?
    C10 H10 . 0.9300 ?
    C4 H4 . 0.9300 ?
    C4 C3 . 1.399(3) ?
    C3 H3 . 0.9300 ?
    C16 H16A . 0.9600 ?
    C16 H16B . 0.9600 ?
    C16 H16C . 0.9600 ?
loop_
    _geom_angle_atom_site_label_1
    _geom_angle_atom_site_label_2
    _geom_angle_atom_site_label_3
    _geom_angle_site_symmetry_1
    _geom_angle_site_symmetry_3
    _geom_angle
    _geom_angle_publ_flag
    C13 O14 C15 . . 115.83(16) ?
    C5 N1 C11 . . 127.98(16) ?
    C2 N1 C5 . . 108.38(18) ?
    C2 N1 C11 . . 123.62(18) ?
    C6 N7 C8 . . 116.70(18) ?
    O14 C13 C12 . . 112.02(18) ?
    O17 C13 O14 . . 123.3(2) ?
    O17 C13 C12 . . 124.69(18) ?
    N7 C6 H6 . . 117.1 ?
    N7 C6 C5 . . 125.9(2) ?
    C5 C6 H6 . . 117.1 ?
    N1 C5 C6 . . 126.61(19) ?
    N1 C5 C4 . . 107.45(17) ?
    C4 C5 C6 . . 125.9(2) ?
    C9 C8 N7 . . 118.06(19) ?
    C9 C8 C10 . . 119.07(18) ?
    C10 C8 N7 . . 122.86(18) ?
    C8 C9 H9 . . 119.6 ?
    C8 C9 C10 . 7_565 120.71(19) ?
    C10 C9 H9 7_565 . 119.6 ?
    N1 C2 H2 . . 125.4 ?
    N1 C2 C3 . . 109.23(19) ?
    C3 C2 H2 . . 125.4 ?
    N1 C11 H11A . . 109.2 ?
    N1 C11 H11B . . 109.2 ?
    N1 C11 C12 . . 111.88(17) ?
    H11A C11 H11B . . 107.9 ?
    C12 C11 H11A . . 109.2 ?
    C12 C11 H11B . . 109.2 ?
    C13 C12 C11 . . 111.61(17) ?
    C13 C12 H12A . . 109.3 ?
    C13 C12 H12B . . 109.3 ?
    C11 C12 H12A . . 109.3 ?
    C11 C12 H12B . . 109.3 ?
    H12A C12 H12B . . 108.0 ?
    O14 C15 H15A . . 110.4 ?
    O14 C15 H15B . . 110.4 ?
    O14 C15 C16 . . 106.64(18) ?
    H15A C15 H15B . . 108.6 ?
    C16 C15 H15A . . 110.4 ?
    C16 C15 H15B . . 110.4 ?
    C8 C10 H10 . . 119.9 ?
    C9 C10 C8 7_565 . 120.20(18) ?
    C9 C10 H10 7_565 . 119.9 ?
    C5 C4 H4 . . 126.0 ?
    C5 C4 C3 . . 108.1(2) ?
    C3 C4 H4 . . 126.0 ?
    C2 C3 C4 . . 106.86(18) ?
    C2 C3 H3 . . 126.6 ?
    C4 C3 H3 . . 126.6 ?
    C15 C16 H16A . . 109.5 ?
    C15 C16 H16B . . 109.5 ?
    C15 C16 H16C . . 109.5 ?
    H16A C16 H16B . . 109.5 ?
    H16A C16 H16C . . 109.5 ?
    H16B C16 H16C . . 109.5 ?
loop_
    _geom_torsion_atom_site_label_1
    _geom_torsion_atom_site_label_2
    _geom_torsion_atom_site_label_3
    _geom_torsion_atom_site_label_4
    _geom_torsion_site_symmetry_1
    _geom_torsion_site_symmetry_2
    _geom_torsion_site_symmetry_3
    _geom_torsion_site_symmetry_4
    _geom_torsion
    _geom_torsion_publ_flag
    O14 C13 C12 C11 . . . . -174.17(16) ?
    N1 C5 C4 C3 . . . . 0.5(2) ?
    N1 C2 C3 C4 . . . . 0.9(2) ?
    N1 C11 C12 C13 . . . . 169.07(17) ?
    O17 C13 C12 C11 . . . . 5.8(3) ?
    N7 C6 C5 N1 . . . . -2.6(3) ?
    N7 C6 C5 C4 . . . . -179.3(2) ?
    N7 C8 C9 C10 . . . 7_565 179.47(17) ?
    N7 C8 C10 C9 . . . 7_565 -179.52(18) ?
    C13 O14 C15 C16 . . . . 176.56(17) ?
    C6 N7 C8 C9 . . . . -134.2(2) ?
    C6 N7 C8 C10 . . . . 46.7(3) ?
    C6 C5 C4 C3 . . . . 177.72(19) ?
    C5 N1 C2 C3 . . . . -0.6(2) ?
    C5 N1 C11 C12 . . . . 79.5(2) ?
    C5 C4 C3 C2 . . . . -0.8(2) ?
    C8 N7 C6 C5 . . . . 179.01(17) ?
    C9 C8 C10 C9 . . . 7_565 1.3(3) ?
    C2 N1 C5 C6 . . . . -177.15(19) ?
    C2 N1 C5 C4 . . . . 0.0(2) ?
    C2 N1 C11 C12 . . . . -98.6(2) ?
    C11 N1 C5 C6 . . . . 4.5(3) ?
    C11 N1 C5 C4 . . . . -178.28(18) ?
    C11 N1 C2 C3 . . . . 177.83(18) ?
    C15 O14 C13 O17 . . . . -2.2(3) ?
    C15 O14 C13 C12 . . . . 177.75(16) ?
    C10 C8 C9 C10 . . . 7_565 -1.4(3) ?
_shelx_hkl_file
;
   0   0  -2 98806.5 1587.13   2
   0   0   3 47.8029 52.4269   2
   0   0  -3 38.3596 46.9364   2
   0   0   4 217.447 110.867   2
   0   0  -4 112.423 80.8655   2
   0   0  -5 75.9343 82.2695   2
   0   0   5 142.732 116.663   2
   0   0   6 2525.69 425.988   2
   0   0  -6 3220.67 513.069   2
   0   0   7 778.243 258.056   2
   0   0  -7 856.000 282.126   2
   0   0   8 55837.7 2282.21   2
   0   0  -8 61044.1 2629.20   2
   0   0   9 148.673 122.540   2
   0   0  -9 26.7374 68.0087   2
   0   0  10 3495.44 624.185   2
   0   0 -10 4086.63 769.547   2
   0   0 -11 208.042 186.763   2
   0   0  11 234.614 179.173   2
   0   0  12 1088.75 372.824   2
   0   0 -12 1863.10 808.117   3
   0   0  13 214.010 171.505   2
   0   0 -13-52.0247 164.674   3
   0   0 -14 9026.17 1939.89   3
   0   0 -15 318.331 372.320   3
   0   0 -16 9845.07 2200.06   3
   0   0 -17-163.491 306.398   3
   0   0 -18-203.740 344.022   3
   0  -2   0 101142. 1906.69   3
   0   2   0 101779. 2190.82   3
   0  -2  -1 25404.4 1310.31   3
   0   2  -1 25865.3 732.654   3
   0  -2   1 26111.0 496.254   3
   0  -2   2 9491.06 917.424   1
   0  -2  -2 10277.4 1008.91   3
   0   2  -2 9384.27 290.643   3
   0  -2   3 29279.5 1998.81   1
   0   2  -3 26546.7 1641.66   1
   0  -2  -3 24032.7 1744.77   3
   0  -2  -4 37116.9 1797.52   2
   0  -2   4 43166.2 2723.75   1
   0  -2  -4 40438.8 2437.04   3
   0   2  -4 34768.7 2061.35   1
   0   2  -5 14696.3 1574.49   1
   0  -2   5 12540.0 1607.31   1
   0  -2  -5 14558.8 1216.65   2
   0  -2  -6 6685.11 895.888   2
   0   2  -6 7498.98 1280.07   1
   0   2  -7 3142.40 883.033   1
   0  -2  -7 3489.69 688.430   2
   0  -2   7 3109.21 493.970   2
   0   2  -8 517.787 354.097   1
   0  -2  -8 112.212 234.646   3
   0  -2   8 242.147 118.279   2
   0  -2  -8 126.152 147.293   2
   0  -2  -9 2716.03 672.510   2
   0  -2   9 2337.39 476.202   2
   0  -2  -9 3926.69 1087.91   3
   0   2  -9 1492.61 713.926   1
   0  -2  10 32690.9 1881.10   2
   0  -2 -10 37042.4 2628.16   2
   0  -2 -10 39086.3 3538.72   3
   0  -2  11 175.916 156.048   2
   0  -2 -11 130.730 229.375   3
   0  -2 -11-27.3159 83.4368   2
   0  -2  12 6021.47 867.795   2
   0  -2 -12 6393.72 1555.87   3
   0  -2 -13 1845.77 872.296   3
   0   2 -13 1880.12 820.300   3
   0  -2  13 1233.94 392.267   2
   0  -2 -14 1769.99 840.498   3
   0  -2  14 1427.94 441.498   2
   0   2 -14 2280.14 913.453   3
   0  -2 -15 650.340 557.284   3
   0  -2  15 744.524 315.320   2
   0   2 -15-590.970 488.346   3
   0   2 -16 227.549 318.625   3
   0  -2 -16 337.885 415.114   3
   0  -2 -17-420.773 497.100   3
   0   2 -17 911.870 654.345   3
   0   2 -18 726.401 607.610   3
   0  -4   0 31219.3 1332.47   3
   0  -4  -1 1335.44 356.471   3
   0  -4   1 1149.63 178.550   3
   0   4  -1 1505.57 318.386   3
   0  -4  -2 454.535 245.428   3
   0   4  -2 234.041 129.276   3
   0  -4   2 272.065 69.0584   3
   0   4  -3 6835.26 471.822   3
   0  -4   3 7182.69 1111.34   1
   0  -4  -3 6812.19 1024.24   3
   0  -4  -4 2518.52 674.696   3
   0   4  -4 2283.08 217.642   3
   0  -4   4 1763.99 635.283   1
   0  -4  -5 27160.2 2413.21   3
   0  -4  -5 28586.8 2034.61   2
   0  -4   5 30934.0 2943.88   1
   0   4  -5 26978.9 734.429   3
   0  -4   6 519.257 407.470   1
   0   4  -6 767.134 143.611   3
   0  -4  -6 788.866 451.545   3
   0  -4  -6 492.467 279.163   2
   0  -4   7-172.005 250.506   1
   0   4  -7-29.0643 35.1123   3
   0  -4  -7-285.953 231.413   2
   0  -4  -7 66.1395 155.056   3
   0  -4  -8 1412.21 699.257   3
   0   4  -8 2587.05 385.249   3
   0  -4   8 2845.13 1054.61   1
   0  -4  -9 4037.56 1177.64   3
   0  -4 -10 3413.82 1112.72   3
   0  -4  10 2845.30 600.289   2
   0  -4 -11-13.9656 130.738   3
   0  -4  11 83.3066 108.469   2
   0  -4 -12-86.7426 220.514   3
   0   4 -12 362.453 307.782   3
   0  -4  12 253.241 142.275   2
   0   4 -13 10578.4 1767.52   3
   0  -4  13 9530.66 1121.67   2
   0  -4 -13 11145.1 2289.79   3
   0  -4 -14 5553.55 1594.43   3
   0   4 -14 4918.78 1281.82   3
   0   4 -15-764.267 515.988   3
   0  -4 -15 653.486 576.203   3
   0  -4 -16-44.1871 190.835   3
   0  -6   0 25821.2 1273.34   3
   0  -6   1 37.5340 64.2284   3
   0  -6  -1 130.032 116.079   3
   0  -6  -2 331.380 206.154   3
   0  -6   2 901.354 475.283   1
   0  -6   2 493.145 115.711   3
   0  -6  -3 9460.37 1271.87   3
   0  -6   3 9538.33 1598.25   1
   0  -6  -4 2584.40 660.823   3
   0  -6   4 1508.05 652.482   1
   0  -6   5 822.276 556.057   1
   0  -6  -5 506.115 321.282   3
   0  -6  -6 3447.97 986.571   3
   0  -6   6 5115.68 1439.81   1
   0  -6   7 323.659 230.540   1
   0  -6  -7 381.899 429.716   3
   0   6  -8 5150.38 501.659   3
   0  -6  -8 6129.73 1409.84   3
   0   6  -8 4767.98 342.162   3
   0  -6   8 5748.73 1642.68   1
   0  -6   9 4308.76 1508.64   1
   0  -6  -9 4187.34 1195.66   3
   0   6  -9 4317.67 590.098   3
   0  -6 -10 8268.63 1799.07   3
   0  -6 -11 2283.40 1012.10   3
   0  -6 -12-11.9503 78.3011   3
   0  -6 -13 333.767 412.261   3
   0  -6 -14 86.2093 222.710   3
   0  -8   0 23404.0 1154.59   3
   0  -8  -1 5459.86 678.758   3
   0  -8   1 5320.14 462.837   3
   0  -8  -2 1812.55 457.915   3
   0  -8   2 2281.88 942.637   1
   0  -8   2 1367.32 190.861   3
   0  -8  -3 3160.49 707.051   3
   0  -8   3 2868.84 1044.02   1
   0  -8   4 999.651 688.769   1
   0  -8  -4 751.056 383.862   3
   0  -8  -5 4394.64 1010.65   3
   0  -8   5 3382.68 1229.47   1
   0  -8  -6 3888.23 1039.94   3
   0  -8   6 3838.52 1441.11   1
   0  -8   7 3756.61 1377.40   1
   0  -8  -7 1838.00 741.106   3
   0  -8   8 1345.51 944.156   1
   0  -8  -8 1699.16 743.856   3
   0  -8  -9 9871.59 1922.02   3
   0  -8   9 9758.37 2581.95   1
   0  -8 -10 4551.91 1381.66   3
   0  -8  10 4164.87 1785.05   1
   0  -8 -11 1147.82 705.634   3
   0  -8 -12 2602.70 1087.61   3
   0 -10   0 822.884 653.894   1
   0 -10   1 865.435 669.374   1
   0 -10   2 3165.47 1220.27   1
   0 -10   3 4177.60 1516.82   1
   0 -10   4 1488.64 981.885   1
   1   1 -18 4547.45 1508.44   3
   1  -1 -18 4988.15 1634.99   3
   1  -1 -17-760.174 629.924   3
   1   1 -17 634.968 553.293   3
   1  -1 -16 1044.16 712.345   3
   1   1 -16 1142.23 713.602   3
   1   1 -15 7567.06 1810.25   3
   1  -1 -15 6567.85 1754.29   3
  -1  -1  14 1192.76 383.100   2
   1  -1 -14 1649.76 830.371   3
   1   1 -14 183.199 278.032   3
   1  -1 -13 279.809 343.261   3
  -1  -1  13 15.6772 59.0554   2
   1   1 -13 25.4164 130.971   3
   1  -1 -13-263.796 277.173   2
   1  -1 -12 14927.2 1684.01   2
  -1  -1  12 12804.1 1199.68   2
   1  -1 -12 12353.2 2120.29   3
   1   1 -12 13844.1 2143.70   3
   1  -1 -11 145.980 159.763   2
   1   1 -11 477.065 378.977   3
  -1  -1  11 0.90893 50.0489   2
   1  -1 -11 243.364 292.482   3
  -1  -1  10 463.639 211.547   2
   1  -1 -10 291.333 209.331   2
   1  -1 -10 157.473 265.700   3
   1   1 -10 389.882 387.077   1
   1   1  -9 436.783 325.970   1
   1  -1  -9 696.694 405.228   3
  -1  -1   9 259.681 150.706   2
   1  -1  -9 148.946 142.646   2
  -1  -1   8 48042.6 1919.73   2
   1  -1  -8 50851.5 3499.87   3
   1   1  -8 56904.7 4101.72   1
   1  -1  -8 48293.3 2433.92   2
   1  -1  -7 7623.08 1272.98   3
  -1  -1   7 7021.95 697.177   2
   1   1  -7 10586.7 1642.49   1
   1  -1  -7 8848.75 988.634   2
   1  -1  -6 14518.6 1624.20   3
   1  -1  -6 16889.6 1223.46   2
  -1  -1   6 13274.9 838.931   2
   1   1  -6 16611.7 1907.79   1
   1  -1  -5 686.362 240.674   2
   1  -1  -5 651.577 356.480   3
   1   1  -5 601.133 314.208   1
  -1  -1   5 690.202 174.943   2
   1  -1  -4 35621.2 1478.07   2
  -1  -1   4 32906.9 1068.63   2
   1   1  -4 39423.4 2432.04   1
   1  -1  -4 36215.7 2163.58   3
   1  -1  -3 195648. 3089.60   2
   1   1  -3 206297. 4888.98   1
   1  -1  -3 198307. 4511.03   3
  -1   1   2 136787. 3247.71   3
   1   1  -2 148921. 3505.68   1
  -1  -1   2 144011. 3569.64   1
   1  -1  -2 139376. 3230.62   3
  -1   1   1 2372.84 339.302   3
   1   1  -1 2184.82 308.267   1
  -1   1  -1 35717.0 652.201   3
  -1   1  -2 133822. 2759.90   1
  -1  -1  -2 139588. 2622.59   2
   1   1   2 136943. 2416.59   2
  -1  -1  -3-3.00073 62.9658   2
   1  -1   3 3.77813 71.3272   1
  -1   1  -3-54.3036 129.569   1
   1   1   3 104.374 66.7638   2
   1   1   4 31346.6 1436.90   2
  -1  -1  -4 34405.1 1644.55   2
   1   1   5 4357.94 578.443   2
  -1   1  -5 4771.77 891.804   1
   1  -1   5 4211.07 525.654   2
  -1  -1  -5 4592.87 670.143   2
  -1   1  -6 104.797 164.892   1
   1  -1   6 73.6784 68.6210   2
  -1  -1  -6-12.6394 128.392   2
   1   1   6 63.1415 64.0343   2
  -1  -1  -7 29563.8 1899.04   2
   1   1   7 25821.8 1611.83   2
   1  -1   7 28082.8 1561.37   2
   1   1   8 3465.42 612.884   2
  -1   1  -8 5212.09 1195.21   1
   1  -1   8 3963.03 618.614   2
  -1  -1  -8 4510.69 789.141   2
  -1  -1  -9 478.969 270.659   2
   1  -1   9 591.093 252.799   2
  -1   1  -9 175.197 245.034   1
   1   1   9 758.889 291.056   2
  -1   1 -10 4286.23 1267.59   1
  -1  -1 -10 4329.42 872.812   2
   1   1  10 3726.74 692.523   2
   1  -1  10 3099.85 601.919   2
   1   1  11 25604.7 1884.44   2
   1  -1  11 24968.4 1800.28   2
  -1  -1 -11 25105.9 2190.92   2
   1   1  12 2760.18 655.356   2
   1  -1  12 2490.50 579.672   2
  -1  -1 -12 1983.04 652.809   2
   1  -1  13 376.738 190.160   2
  -1  -1 -13 1320.04 794.643   3
  -1   1 -14 10820.8 2063.01   3
  -1  -1 -14 12054.2 2278.37   3
   1  -1  14 10122.5 1239.16   2
  -1  -1 -15 1518.06 842.742   3
   1  -1  15 399.895 235.216   2
  -1   1 -15 1474.32 788.047   3
  -1   1 -16 3964.12 1346.93   3
   1  -1  16 3740.84 772.468   2
  -1  -1 -16 2597.93 1135.74   3
  -1   1 -17-500.674 499.158   3
  -1  -1 -17-119.507 282.485   3
  -1   1 -18-663.452 606.213   3
   1   3 -17 993.166 642.075   3
   1  -3 -16 1074.69 737.872   3
   1   3 -16-166.430 254.763   3
   1   3 -15 938.138 591.625   3
   1  -3 -15 1707.28 907.912   3
  -1  -3  14 346.096 200.217   2
   1  -3 -14 322.166 455.993   3
   1   3 -13 4949.91 1226.25   3
   1  -3 -13 3737.01 1264.16   3
  -1  -3  13 3844.13 657.031   2
  -1  -3  12 383.793 203.598   2
   1   3 -12 401.696 342.561   3
   1  -3 -12 189.039 299.997   3
   1   3 -11 3498.89 919.625   3
   1  -3 -11 3382.22 1150.53   3
  -1  -3  11 3152.63 561.579   2
   1  -3 -10 1459.85 541.766   2
  -1  -3  10 786.778 272.782   2
   1   3 -10 663.617 367.555   3
   1  -3 -10 336.205 354.603   3
   1  -3  -9 315.223 283.878   3
  -1  -3   9 534.007 209.354   2
   1  -3  -9 220.921 241.047   2
   1  -3  -8 6310.71 1322.92   3
   1   3  -8 6465.08 1272.68   1
   1  -3  -8 7096.50 1093.58   2
  -1  -3   8 6698.74 750.209   2
   1   3  -7 35309.5 2785.54   1
   1  -3  -7 36589.6 2340.41   2
   1  -3  -7 37494.9 3066.51   3
   1  -3  -6 712.950 303.458   2
   1  -3  -6 1462.27 564.391   3
  -1  -3   6 1049.30 557.545   1
   1   3  -6 520.323 306.706   1
  -1  -3   5-6.33304 97.7513   1
   1  -3  -5 338.654 224.490   3
   1  -3  -5 277.865 198.964   2
   1   3  -5 454.588 259.932   1
   1   3  -4 67.5559 113.456   1
  -1  -3   4 157.451 152.525   1
   1  -3  -4-123.554 222.918   3
   1   3  -4 26.4505 22.2323   3
   1  -3  -3 31779.2 2103.48   3
  -1  -3   3 34681.2 2360.40   1
  -1   3   2 2155.68 515.418   3
  -1  -3   2 3204.97 624.013   1
   1  -3  -2 2389.39 505.386   3
  -1  -3   1 2041.79 194.681   3
   1  -3  -1 2344.83 424.812   3
  -1   3   1 1755.73 417.546   3
  -1   3   0 733.943 235.749   3
  -1  -3   0 768.864 215.135   3
   1  -3   0 977.430 206.576   3
  -1   3  -1 1425.74 259.685   3
  -1  -3  -1 1207.68 336.700   3
   1  -3   1 1531.08 181.140   3
  -1   3  -2 3734.65 315.529   3
   1  -3   2 3392.33 252.161   3
  -1  -3  -2 3585.75 655.460   3
  -1  -3  -3 16584.5 1563.57   3
   1  -3   3 17964.7 1557.83   1
  -1  -3  -3 18211.5 1363.96   2
  -1   3  -3 15591.0 556.169   3
  -1  -3  -4 10472.7 1340.68   3
  -1   3  -4 11292.8 521.983   3
   1  -3   4 12793.7 1581.33   1
  -1  -3  -4 12167.4 1179.10   2
  -1  -3  -5 296.891 192.581   2
   1  -3   5 421.193 348.439   1
  -1   3  -5 670.640 345.268   1
  -1   3  -5 486.869 134.580   3
   1  -3   6-19.9097 246.400   1
  -1  -3  -6 475.154 255.721   2
  -1   3  -7 190.976 245.192   1
  -1  -3  -7 323.858 270.860   2
   1  -3   7-31.3307 336.702   1
  -1  -3  -7 248.461 201.177   3
  -1  -3  -8 2812.49 871.113   3
  -1   3  -8 2247.52 703.444   1
  -1  -3  -8 2021.31 598.821   2
  -1  -3  -9 7671.50 1259.29   2
  -1  -3  -9 7264.57 1473.63   3
   1  -3   9 6902.74 903.258   2
   1  -3  10 2604.19 577.465   2
  -1  -3 -10 2933.46 981.997   3
  -1  -3 -11 105.816 133.884   3
   1  -3  11 101.814 118.900   2
   1  -3  12 9081.51 1118.71   2
  -1  -3 -12 7502.40 1752.15   3
   1  -3  13 187.945 169.497   2
  -1  -3 -13-60.5052 236.394   3
  -1  -3 -14 321.230 390.944   3
   1  -3  14-228.677 186.451   2
  -1  -3 -15-291.290 396.613   3
  -1   3 -15-478.263 431.322   3
  -1  -3 -16 192.077 328.582   3
  -1   3 -16-25.0681 175.371   3
  -1   3 -17-268.004 359.776   3
   1  -5 -15 395.901 448.590   3
   1  -5 -14 198.584 317.347   3
   1  -5 -13-43.1295 174.450   3
   1   5 -12 646.451 358.586   3
  -1  -5  12 40.7041 77.6765   2
   1  -5 -12 777.639 576.121   3
   1   5 -11-221.641 203.118   3
  -1  -5  11-119.984 129.950   2
   1   5 -10 9.39731 84.7750   3
   1  -5 -10 16.4032 122.638   3
   1   5 -10-80.6230 62.3566   3
   1   5  -9 266.773 181.073   3
   1   5  -9 438.571 124.185   3
   1  -5  -8 758.447 472.442   3
  -1  -5   8 970.123 598.647   1
   1   5  -8 626.429 136.547   3
   1   5  -8 752.110 257.565   3
  -1  -5   7 35.3902 164.304   1
   1  -5  -7 685.204 285.190   3
   1   5  -7 463.889 168.242   3
   1   5  -7 452.419 90.8770   3
  -1  -5   6 1242.74 761.151   1
   1  -5  -6 1289.93 587.598   3
  -1  -5   5 269.751 398.906   1
   1  -5  -5 294.459 257.136   3
   1  -5  -4 226.178 158.918   3
  -1  -5   4 579.657 394.298   1
   1  -5  -3 1506.15 483.448   3
  -1  -5   3 2292.89 713.015   1
  -1  -5   2 5413.38 298.622   3
  -1  -5   2 6657.68 1194.99   1
   1  -5  -2 5648.34 821.749   3
   1  -5  -1 1431.71 366.956   3
  -1  -5   1 922.235 168.902   3
   1  -5   0 3597.03 455.100   3
  -1  -5   0 3578.87 481.317   3
  -1   5   0 3680.98 696.420   3
  -1  -5  -1 1747.10 418.949   3
  -1   5  -1 1878.11 448.617   3
   1  -5   1 2023.61 266.270   3
   1  -5   2 20988.9 808.694   3
  -1   5  -2 17918.3 1202.62   3
  -1  -5  -2 18309.1 1590.77   3
   1  -5   3 12092.2 1648.10   1
  -1   5  -3 12819.3 888.748   3
  -1  -5  -3 11595.4 1400.56   3
   1  -5   4 58.6995 313.795   1
  -1   5  -4-13.4598 42.4357   3
  -1  -5  -4-104.345 135.954   2
  -1  -5  -4 138.340 174.807   3
   1  -5   5 1695.59 706.613   1
  -1   5  -5 1428.67 224.182   3
  -1  -5  -5 1377.30 479.782   2
  -1  -5  -5 1838.11 644.249   3
   1  -5   6 4602.85 1284.27   1
  -1   5  -6 4055.39 347.765   3
  -1  -5  -6 4343.22 1087.84   3
  -1   5  -7 98.3843 56.2571   3
  -1  -5  -7 316.513 191.469   3
   1  -5   7 50.6881 182.782   1
  -1  -5  -8 2391.47 872.549   3
  -1   5  -8 2492.37 333.104   3
   1  -5   8 2537.99 1044.73   1
  -1   5  -9 113.855 73.8040   3
  -1  -5  -9-96.8692 207.841   3
   1  -5   9 519.743 534.916   1
  -1   5 -10 320.885 132.783   3
  -1  -5 -10 199.124 326.948   3
  -1  -5 -11 2018.63 1052.37   3
   1  -5  11 3851.95 789.925   2
  -1  -5 -12 261.499 347.292   3
  -1   5 -12 533.103 361.704   3
   1  -5  12 649.622 310.536   2
  -1   5 -13 547.620 348.423   3
   1  -5  13-143.206 183.538   2
  -1  -5 -13 182.385 289.612   3
  -1  -5 -14-370.113 446.407   3
  -1  -5 -15 942.377 709.534   3
   1  -7 -13 525.605 511.342   3
   1  -7 -12 2261.34 994.642   3
   1  -7 -11-32.2547 160.296   3
   1  -7 -10 12.2597 87.2348   3
  -1  -7   9 356.309 494.914   1
   1  -7  -9 563.449 338.664   3
  -1  -7   8 15801.6 3021.65   1
   1  -7  -8 14706.9 2211.69   3
  -1  -7   7 3864.93 1424.61   1
   1  -7  -7 4682.28 1167.99   3
   1  -7  -6 3245.40 930.834   3
  -1  -7   6 3100.31 1153.88   1
  -1  -7   5 375.709 350.566   1
   1  -7  -5 980.877 465.913   3
   1  -7  -4 178.799 237.283   3
  -1  -7   4 497.647 435.238   1
   1  -7  -3 298.685 222.776   3
  -1  -7   3 393.964 453.570   1
  -1  -7   2 4870.49 297.111   3
  -1  -7   2 6256.79 1384.07   1
   1  -7  -2 5415.06 820.223   3
   1  -7  -1 9966.27 951.115   3
  -1  -7   1 9829.25 585.167   3
  -1  -7   0 1876.22 332.725   3
   1  -7   0 1819.69 337.185   3
  -1  -7  -1 406.572 180.505   3
   1  -7   1 338.355 121.724   3
   1  -7   2 1669.68 798.436   1
   1  -7   2 1661.26 243.338   3
  -1  -7  -2 1495.94 461.360   3
   1  -7   3 3260.00 1041.72   1
  -1  -7  -3 2786.90 705.385   3
  -1  -7  -4 420.989 300.809   3
   1  -7   4 893.199 535.134   1
  -1  -7  -5 3957.52 967.933   3
   1  -7   5 3285.08 1184.96   1
  -1  -7  -6-59.1807 202.410   3
   1  -7   6 729.605 677.031   1
  -1  -7  -7 1381.84 594.563   3
   1  -7   7 1497.69 850.298   1
  -1  -7  -8-413.106 372.488   3
   1  -7   8 1111.74 633.364   1
   1  -7   9 220.077 405.283   1
  -1  -7  -9 300.157 335.777   3
   1  -7  10 1351.07 723.762   1
  -1  -7 -10-301.443 355.671   3
  -1  -7 -11 918.574 625.169   3
  -1  -7 -12-299.136 371.015   3
  -1  -7 -13 1842.26 941.176   3
   1  -9 -10 3342.06 1124.95   3
   1  -9  -9 938.340 571.723   3
  -1  -9   8-85.0010 304.595   1
   1  -9  -8-485.692 400.229   3
   1  -9  -7 1104.44 571.011   3
  -1  -9   7 1036.77 874.801   1
   1  -9  -6 192.861 229.089   3
  -1  -9   6 923.718 825.926   1
   1  -9  -5 315.464 253.412   3
  -1  -9   5 1258.09 924.620   1
  -1  -9   4 1745.19 961.156   1
   1  -9  -4 2463.39 652.338   3
   1  -9  -3 25492.8 1889.15   3
  -1  -9   3 21095.7 3124.58   1
   1  -9  -2 1466.35 394.094   3
  -1  -9   2 1834.61 885.429   1
  -1  -9   1 5957.02 1660.40   1
  -1  -9   0 1092.53 682.967   1
   1  -9   1 2123.11 968.268   1
   1  -9   2 3132.66 1157.35   1
  -1  -9  -3-23.6763 71.5729   3
   1  -9   3 1203.27 741.894   1
  -1  -9  -4 2567.42 703.195   3
   1  -9   4 2310.87 1058.68   1
   1  -9   5 398.138 505.747   1
  -1  -9  -5-79.0924 154.004   3
   1  -9   6 2051.73 1163.91   1
  -1  -9  -6 3092.90 873.078   3
  -1  -9  -7-588.155 416.900   3
   1  -9   7-375.998 549.246   1
   1  -9   8 392.929 365.136   1
  -1  -9  -8-328.742 330.584   3
  -1  -9  -9 1154.50 651.512   3
  -1  -9 -10 744.992 544.044   3
   2   0 -18 9977.69 2247.04   3
   2   0 -17-113.828 251.901   3
   2   0 -16 1708.87 887.097   3
   2   0 -15-58.6544 168.690   3
   2   0 -14 19845.4 2849.51   3
   2   0 -13 454.557 424.396   3
   2   0 -12 64242.7 3197.65   2
   2   0 -12 61310.6 4599.10   3
   2   0 -11-152.348 234.834   3
   2   0 -11 171.689 157.188   2
   2   0 -10 7054.19 941.514   2
   2   0 -10 7770.39 1454.98   3
   2   0  -9 35.1675 117.207   3
   2   0  -9-50.5714 77.5080   2
   2   0  -8 28223.0 1621.31   2
   2   0  -8 27313.8 2465.91   3
  -2   0   8 24903.6 1375.41   2
   2   0  -7-13.3936 125.010   3
  -2   0   7-7.64131 78.4307   2
   2   0  -7 20.8143 48.7604   2
   2   0  -6 47395.6 1754.73   2
   2   0  -6 47848.3 2814.28   3
  -2   0   6 49457.3 1602.00   2
   2   0  -5-35.3332 160.804   3
   2   0  -5-57.7173 57.5939   2
  -2   0   5 111.016 80.1424   2
   2   0  -4 40043.9 1224.90   2
   2   0  -4 35499.7 1964.85   3
  -2   0   3-26.5388 123.362   3
   2   0  -3 25.4129 15.8179   2
   2   0  -3-51.0594 109.899   3
   2   0  -2 22889.7 1071.40   3
   2   0   2 60.7976 78.6755   2
  -2   0  -2 55.5498 61.7937   2
   2   0   3-26.0882 67.7457   2
  -2   0  -3 48.9547 92.1673   2
   2   0   4 9655.22 801.946   2
  -2   0  -4 10313.9 872.434   2
  -2   0  -5-20.5498 50.2768   2
   2   0   5 77.6155 101.471   2
  -2   0  -6 131.425 129.195   2
   2   0   6 138.970 136.553   2
   2   0   7 69.3546 109.993   2
  -2   0  -7-23.8460 96.6524   2
  -2   0  -8 7656.88 1011.27   2
   2   0   8 7240.30 907.543   2
   2   0   9 157.069 140.276   2
  -2   0  -9 113.127 133.987   2
   2   0  10 62878.7 2883.00   2
  -2   0 -11 79.0541 218.832   1
   2   0  11-21.9337 76.9013   2
   2   0  12 2323.17 581.284   2
   2   0  13 151.463 105.725   2
   2   0  14 2925.36 690.038   2
  -2   0 -15 734.099 574.814   3
   2   0  15 71.8253 126.901   2
  -2   0 -16-923.260 669.015   3
  -2   0 -17-559.114 540.662   3
  -2   0 -18 14588.7 2870.70   3
   2   2 -18-269.518 369.067   3
   2  -2 -17-2449.78 1124.71   3
   2   2 -17 449.277 442.434   3
   2   2 -16 1764.36 905.766   3
   2  -2 -16 1675.69 906.788   3
   2   2 -15 1330.22 715.611   3
   2  -2 -15 1335.68 797.346   3
  -2  -2  14-3.64203 35.7212   2
   2  -2 -14-90.6167 216.000   3
  -2  -2  13 1671.03 393.807   2
   2  -2 -13 2298.11 959.766   3
   2   2 -13 2791.40 941.259   3
   2  -2 -12 756.819 584.636   3
   2  -2 -12 911.322 425.593   2
   2   2 -12 1611.03 689.518   3
  -2  -2  12 1410.59 356.526   2
  -2  -2  11 20609.4 1319.67   2
   2  -2 -11 21655.0 2034.53   2
   2  -2 -11 22313.3 2813.00   3
   2   2 -11 21525.0 2407.24   3
   2  -2 -10 2348.30 875.341   3
  -2  -2  10 2294.98 432.486   2
   2   2 -10 2730.38 803.282   3
   2  -2 -10 2762.10 696.796   2
   2  -2  -9 135.354 148.269   2
   2  -2  -9 323.549 289.852   3
  -2  -2   9 292.717 154.007   2
   2   2  -9 391.806 285.863   3
   2   2  -9 162.707 413.193   1
   2  -2  -8 29883.6 2791.35   3
  -2  -2   8 25083.0 1236.87   2
   2  -2  -8 25905.6 1864.44   2
   2   2  -8 28678.4 2246.22   3
   2   2  -8 28870.9 2990.22   1
   2  -2  -7 16055.0 1379.73   2
   2  -2  -7 15144.6 1892.92   3
  -2  -2   7 14854.9 890.591   2
   2   2  -7 18702.9 2251.42   1
   2   2  -7 16812.0 1574.82   3
   2  -2  -6 79374.5 4028.50   3
   2   2  -6 82840.5 3143.33   3
  -2  -2   6 77039.9 1910.45   2
   2   2  -6 89369.2 4589.94   1
   2  -2  -6 81733.3 2891.86   2
   2   2  -5 377.638 263.805   1
   2   2  -5 809.073 286.560   3
   2  -2  -5 868.069 418.486   3
   2  -2  -5 873.418 278.352   2
   2   2  -4 14814.8 1526.22   1
   2  -2  -4 13936.1 1435.70   3
  -2  -2   4 14399.5 1625.89   1
   2   2  -4 14847.5 950.173   3
   2   2  -3 9637.14 1019.48   1
   2  -2  -3 9747.80 1067.70   3
   2   2  -3 9797.74 530.410   3
  -2   2   3 10788.0 1180.90   3
  -2  -2   3 11343.9 1301.90   1
   2   2  -2 33354.7 1679.50   1
  -2   2   2 31021.9 1757.03   3
   2  -2  -2 31981.6 1670.04   3
  -2  -2   2 36834.2 2083.16   1
  -2   2   1 39796.1 1667.25   3
  -2  -2   1 42490.7 1778.41   1
   2  -2  -1 42965.9 1587.61   3
   2  -2   0 236583. 2670.03   3
  -2   2   0 234144. 3257.09   3
  -2  -2  -1 50841.9 1743.80   2
   2  -2   1 49230.1 976.883   3
   2  -2   2 68350.3 1313.03   3
  -2  -2  -2 70734.5 2280.84   2
  -2   2  -2 70546.8 1194.56   3
  -2   2  -3 15512.2 625.623   3
  -2  -2  -3 17150.9 1224.80   2
   2  -2   3 16497.1 1360.11   1
  -2   2  -4 48059.2 2389.96   1
   2   2   4 46387.3 1988.55   2
   2  -2   4 52661.1 2936.19   1
  -2  -2  -4 47621.9 2225.76   2
   2   2   5 5414.34 719.072   2
   2  -2   5 6836.36 1158.21   1
  -2   2  -5 5703.02 878.597   1
  -2  -2  -5 6681.40 896.409   2
  -2   2  -6-54.8024 175.352   1
  -2  -2  -6 294.184 225.066   2
   2  -2   6 2.95037 209.510   1
   2   2   6 233.429 175.705   2
  -2   2  -7 2966.46 792.875   1
   2   2   7 3037.74 594.660   2
   2  -2   7 2641.84 523.091   2
  -2  -2  -7 2897.30 672.445   2
  -2   2  -8 54895.1 3765.99   1
  -2  -2  -8 51269.6 2937.91   2
   2  -2   8 48102.9 2326.22   2
   2   2   8 47675.0 2472.25   2
  -2   2  -9 21627.1 2554.48   1
  -2  -2  -9 18937.5 1868.41   2
   2   2   9 19056.3 1618.24   2
   2  -2   9 17440.5 1444.07   2
  -2  -2 -10-137.831 176.787   2
   2  -2  10 85.5839 65.8762   2
   2   2  10 141.217 151.158   2
   2  -2  11 10271.6 1195.54   2
   2  -2  12 8991.11 1171.88   2
  -2  -2 -13 14927.8 2518.48   3
   2  -2  13 17380.3 1660.11   2
   2  -2  14 3164.97 724.919   2
  -2  -2 -14 3074.90 1197.33   3
   2  -2  15 1184.72 425.292   2
  -2  -2 -15 1441.38 834.429   3
  -2  -2 -16-442.240 475.180   3
  -2   2 -16 1376.84 800.671   3
  -2   2 -17-393.847 437.643   3
  -2  -2 -17 1087.54 771.816   3
  -2   2 -18-109.834 258.595   3
   2  -4 -16 820.839 649.133   3
   2  -4 -15 225.782 334.730   3
   2   4 -15-479.479 387.387   3
   2  -4 -14 363.823 416.349   3
   2   4 -14 569.726 404.365   3
   2  -4 -13 148.264 271.336   3
   2   4 -13 1543.82 634.990   3
  -2  -4  13 1008.21 291.316   2
  -2  -4  12 2468.13 476.248   2
   2  -4 -12 3349.98 1165.04   3
   2   4 -12 3540.43 976.436   3
   2  -4 -11 12353.6 2182.04   3
  -2  -4  11 10771.7 1004.92   2
   2   4 -11 11559.8 1564.28   3
  -2  -4  10 8513.21 884.485   2
   2   4 -10 8220.56 1209.60   3
   2  -4 -10 9379.35 1773.50   3
   2   4  -9 4700.54 835.893   3
   2  -4  -9 3742.90 1100.50   3
   2  -4  -8 177.220 239.674   3
   2  -4  -8 279.142 221.959   2
   2   4  -8 352.984 205.366   3
   2   4  -7 2498.82 463.515   3
  -2  -4   7 1355.45 657.187   1
   2   4  -7 2335.30 723.231   1
   2  -4  -7 2132.76 584.469   2
   2  -4  -7 2058.22 748.822   3
   2   4  -6 10581.4 425.667   3
   2   4  -6 13299.0 1700.97   1
   2   4  -6 11082.3 760.758   3
  -2  -4   6 11738.2 1951.94   1
   2  -4  -6 10602.4 1568.11   3
   2  -4  -5 11405.1 1542.14   3
  -2  -4   5 15259.4 2110.70   1
  -2  -4   4 10502.2 1623.21   1
   2  -4  -4 11055.4 1403.08   3
  -2  -4   3 5990.40 1072.94   1
   2  -4  -3 5986.30 944.967   3
  -2  -4   2 9831.98 1253.35   1
  -2   4   2 8692.32 1177.07   3
   2  -4  -2 9764.41 1058.32   3
  -2  -4   1 1553.66 223.397   3
  -2   4   1 1535.32 457.938   3
   2  -4  -1 1877.70 389.815   3
  -2  -4   0 7431.78 712.304   3
   2  -4   0 7386.88 614.998   3
  -2   4   0 6474.25 817.509   3
  -2   4  -1 16306.0 1123.67   3
  -2  -4  -1 17588.7 1356.11   3
   2  -4   1 18051.0 777.921   3
  -2   4  -2 11508.3 810.302   3
   2  -4   2 12667.6 621.615   3
  -2  -4  -2 11926.9 1280.27   3
  -2  -4  -3 6576.88 934.733   2
   2  -4   3 7090.98 1144.37   1
  -2   4  -3 6616.38 507.164   3
   2  -4   3 6421.27 490.970   3
  -2  -4  -3 5425.28 941.003   3
   2  -4   4 14899.3 1698.68   1
  -2   4  -4 14615.0 662.595   3
  -2  -4  -4 14188.6 1644.85   3
  -2  -4  -4 15523.4 1506.39   2
  -2   4  -5 2572.37 281.150   3
  -2  -4  -5 2740.17 660.556   2
  -2  -4  -5 2977.25 808.838   3
   2  -4   5 2834.87 846.478   1
  -2   4  -6 3180.11 353.663   3
  -2  -4  -6 1876.41 651.726   3
   2  -4   6 3952.19 1099.51   1
  -2  -4  -6 3041.62 745.655   2
  -2   4  -7-18.6625 32.6294   3
   2  -4   7 273.532 318.138   1
  -2  -4  -7-142.299 180.236   2
   2  -4   8 5443.31 1429.16   1
  -2  -4  -8 5968.80 1331.82   3
  -2   4  -8 4700.82 522.260   3
  -2  -4  -9-2.94157 160.567   3
  -2   4  -9-57.4702 72.2317   3
  -2  -4 -10 4992.58 1352.41   3
   2  -4  10 4232.04 803.900   2
  -2   4 -10 4603.73 652.453   3
   2  -4  11 1475.79 490.299   2
  -2  -4 -11 1219.30 693.691   3
  -2  -4 -12-38.1345 171.260   3
   2  -4  12 423.994 235.445   2
   2  -4  13 1435.77 480.078   2
  -2  -4 -13 719.436 576.529   3
  -2  -4 -14-400.310 458.139   3
   2  -4  14 481.699 281.647   2
  -2   4 -15 605.046 472.673   3
  -2  -4 -15-114.133 245.736   3
   2  -6 -14 1329.29 801.802   3
   2  -6 -13-630.254 538.716   3
   2  -6 -12 1870.72 894.203   3
   2  -6 -11 983.982 629.704   3
   2  -6 -10 8468.36 1802.90   3
  -2  -6   9 14892.3 2836.36   1
   2  -6  -9 11966.7 2042.58   3
  -2  -6   8 74.3429 307.510   1
   2  -6  -8 770.768 485.058   3
  -2  -6   7-26.9349 219.380   1
   2  -6  -7 411.381 377.517   3
   2  -6  -6 347.374 244.607   3
  -2  -6   6 534.722 532.217   1
  -2  -6   5 10864.7 2085.43   1
   2  -6  -5 12007.6 1628.01   3
  -2  -6   4 704.886 512.426   1
   2  -6  -4 476.593 304.509   3
   2  -6  -3 7605.22 1114.14   3
  -2  -6   3 6950.01 1371.18   1
  -2  -6   2 1918.14 751.883   1
   2  -6  -2 1736.01 459.418   3
   2  -6  -1 9395.41 917.424   3
  -2  -6   1 9115.66 543.469   3
  -2   6   0 777.214 347.921   3
   2  -6   0 1183.73 269.505   3
  -2  -6   0 883.432 244.127   3
   2  -6   1 3497.65 400.952   3
  -2  -6  -1 3266.14 605.891   3
  -2   6  -1 3372.95 678.879   3
   2  -6   2 753.700 177.655   3
  -2  -6  -2 1064.54 398.423   3
  -2   6  -2 841.016 299.537   3
   2  -6   3 11268.9 684.855   3
  -2  -6  -3 11270.3 1454.62   3
  -2   6  -3 10148.0 971.146   3
   2  -6   3 13054.4 1906.81   1
   2  -6   4 1899.26 820.983   1
  -2  -6  -4 1015.61 419.413   3
  -2   6  -4 1400.13 324.247   3
   2  -6   5 136.634 224.015   1
  -2  -6  -5-76.1190 136.921   3
  -2   6  -5 193.637 109.511   3
   2  -6   6-16.1618 148.673   1
  -2  -6  -6 42.0433 130.519   3
  -2   6  -6 42.0689 48.7448   3
  -2  -6  -7 1213.25 597.871   3
   2  -6   7 1541.14 801.778   1
  -2   6  -7 840.577 192.799   3
  -2  -6  -8 3040.90 1002.55   3
  -2   6  -8 3586.96 392.581   3
   2  -6   8 2979.96 1186.19   1
  -2  -6  -9 458.416 414.107   3
   2  -6   9 605.670 580.620   1
   2  -6  10 2586.94 1207.83   1
  -2  -6 -10 4063.63 1300.70   3
  -2  -6 -11 711.949 550.851   3
  -2  -6 -12 919.978 647.851   3
   2  -6  12 1324.74 555.301   2
  -2  -6 -13-226.154 349.444   3
  -2  -6 -14 1228.71 794.940   3
   2  -8 -12 5362.63 1528.88   3
   2  -8 -11 286.408 350.844   3
   2  -8 -10 790.676 546.996   3
  -2  -8   9 11760.0 2887.32   1
   2  -8  -9 12763.5 2127.55   3
  -2  -8   8-453.827 565.486   1
   2  -8  -8 275.311 303.050   3
  -2  -8   7 251.395 437.023   1
   2  -8  -7 865.204 502.919   3
   2  -8  -6 1637.98 656.992   3
  -2  -8   6 2587.58 1199.60   1
  -2  -8   5 449.941 518.855   1
   2  -8  -5 475.308 324.989   3
  -2  -8   4-82.9683 287.342   1
   2  -8  -4 364.965 258.153   3
  -2  -8   3 1777.98 828.806   1
   2  -8  -3 1271.81 424.703   3
   2  -8  -2-57.1990 91.5510   3
  -2  -8   2 525.975 651.990   1
  -2  -8   1 12014.6 563.897   3
   2  -8  -1 13737.6 1099.76   3
  -2  -8   1 13156.2 2206.07   1
   2  -8   0 9044.93 778.007   3
  -2  -8   0 8915.27 682.671   3
   2  -8   1 1659.90 304.762   3
  -2  -8  -1 1763.06 388.971   3
  -2  -8  -2 9996.09 1141.75   3
   2  -8   2 8134.87 597.867   3
  -2  -8  -3 5030.19 943.138   3
   2  -8   3 5868.89 1515.64   1
   2  -8   4 2784.22 1049.44   1
  -2  -8  -4 3188.85 812.362   3
  -2  -8  -5 12102.4 1770.57   3
   2  -8   5 12054.7 2319.55   1
   2  -8   6-244.632 537.732   1
  -2  -8  -6 331.253 359.225   3
   2  -8   7 780.815 693.331   1
  -2  -8  -7-506.534 404.357   3
   2  -8   8 1919.42 1115.77   1
  -2  -8  -8 1404.15 712.214   3
   2  -8   9-548.741 617.133   1
  -2  -8  -9 418.053 403.424   3
   2  -8  10-527.212 653.012   1
  -2  -8 -10-259.384 325.809   3
  -2  -8 -11 1321.79 760.438   3
  -2  -8 -12 1011.43 695.557   3
  -2 -10   4 1164.06 904.417   1
  -2 -10   3 245.203 315.944   1
  -2 -10   2 1917.84 995.729   1
  -2 -10   1 335.961 426.268   1
  -2 -10   0 1998.82 1057.12   1
   2 -10   1 1972.33 1084.52   1
  -2 -10  -1 2485.51 1103.63   1
   2 -10   2 1201.83 788.715   1
   2 -10   3 138.365 282.216   1
   3   1 -19 53.9214 167.626   3
   3   1 -18 2129.94 1010.69   3
   3  -1 -18 748.011 629.016   3
   3   1 -17 5801.15 1584.65   3
   3  -1 -17 5892.07 1736.63   3
   3   1 -16 528.522 479.757   3
   3  -1 -16 1093.36 716.231   3
   3  -1 -15 5508.98 1597.25   3
   3   1 -15 5042.37 1430.66   3
   3   1 -14 418.040 400.832   3
   3  -1 -14 144.958 261.114   3
   3   1 -13 7688.52 1623.57   3
   3  -1 -13 6323.77 1577.37   3
   3  -1 -13 6665.32 1106.26   2
   3  -1 -12 1128.88 651.754   3
   3   1 -12 892.922 493.964   3
   3  -1 -12 224.936 198.393   2
   3  -1 -11 4780.86 853.351   2
   3  -1 -11 5352.84 1327.05   3
   3   1 -11 5984.16 1301.97   3
   3   1 -10 18437.8 2198.45   3
   3  -1 -10 18633.0 1606.06   2
   3  -1 -10 18924.8 2390.61   3
  -3  -1  10 18489.7 1148.25   2
   3  -1  -9 125.056 192.193   3
  -3  -1   9 89.8058 74.8412   2
   3  -1  -9 352.196 194.636   2
   3   1  -9 36.7146 229.471   3
   3  -1  -8 20443.4 1495.15   2
  -3  -1   8 17746.6 944.173   2
   3  -1  -8 19332.0 2151.94   3
   3   1  -8 17722.0 1861.37   3
   3   1  -7 24109.0 2008.74   3
   3  -1  -7 23171.8 1458.89   2
   3  -1  -7 22715.9 2181.59   3
  -3  -1   7 22478.7 960.775   2
  -3  -1   6 14613.7 682.491   2
   3  -1  -6 14974.8 1067.73   2
   3   1  -6 15519.9 1468.49   3
   3  -1  -6 15542.8 1671.92   3
   3   1  -5 33582.6 1908.81   3
   3  -1  -5 33715.3 1446.18   2
  -3  -1   5 30937.1 801.894   2
   3  -1  -5 33628.7 2250.03   3
  -3   1   4 21345.4 1691.86   3
   3   1  -4 24678.7 1406.77   3
   3  -1  -4 26589.7 1798.94   3
  -3  -1   3 48221.6 1736.09   3
  -3   1   3 49460.4 2252.88   3
   3   1  -3 50845.6 1591.13   3
   3  -1  -3 51349.8 2193.70   3
   3   1  -2 109683. 3253.20   1
   3   1  -2 105223. 1481.28   3
   3  -1  -2 107852. 2652.56   3
  -3   1   2 99812.7 2693.27   3
  -3  -1   2 101777. 1818.65   3
   3  -1  -1 81850.9 1759.59   3
   3   1  -1 84341.1 1379.48   2
  -3  -1   1 89864.7 2471.94   1
  -3  -1   1 81288.5 1452.73   2
   3   1  -1 90293.3 2389.95   1
  -3   1   1 79901.9 1871.46   3
  -3   1   0 36319.0 934.946   3
   3   1   0 36783.1 1146.85   2
   3  -1   0 37357.2 912.552   3
  -3  -1   0 37530.6 1215.45   2
  -3  -1  -1 268092. 3739.38   2
   3   1   1 263446. 3578.60   2
  -3  -1  -2 367167. 4878.61   2
   3  -1   2 375681. 4737.71   1
  -3   1  -3 11592.0 923.799   1
  -3  -1  -3 10645.2 915.588   2
   3   1   3 10314.2 861.900   2
   3  -1   3 11468.1 1074.13   1
  -3   1  -4 15957.9 1275.88   1
   3   1   4 15883.4 1150.22   2
  -3  -1  -4 16787.9 1251.57   2
   3  -1   4 17746.8 1549.63   1
  -3  -1  -5 60581.5 2567.89   2
   3   1   5 55851.8 2309.18   2
   3  -1   5 55072.9 2189.06   2
  -3   1  -5 62251.3 3073.97   1
   3   1   6 11192.9 1095.17   2
  -3   1  -6 13727.0 1599.93   1
  -3  -1  -6 11376.0 1193.69   2
   3  -1   6 11434.8 1050.28   2
   3  -1   7 1144.09 346.554   2
  -3   1  -7 1112.45 493.049   1
   3   1   7 903.662 318.560   2
  -3  -1  -7 1261.61 456.260   2
  -3  -1  -8 3653.05 762.332   2
   3   1   8 2976.51 611.786   2
  -3   1  -8 2738.97 834.119   1
   3  -1   8 2770.61 566.859   2
  -3  -1  -9 8856.52 1231.27   2
   3  -1   9 6534.74 910.722   2
   3   1   9 7343.31 1016.80   2
  -3   1  -9 9323.81 1673.18   1
  -3  -1 -10 18987.9 1913.36   2
   3   1  10 16636.2 1578.38   2
  -3   1 -10 19426.7 2549.15   1
   3  -1  10 15332.8 1489.91   2
   3  -1  11 243.709 195.674   2
  -3  -1 -11 173.836 388.216   2
   3   1  11 856.690 362.090   2
   3   1  12 11603.4 1396.88   2
   3  -1  12 12883.1 1447.96   2
   3   1  13 1280.88 465.693   2
   3  -1  13 734.990 346.495   2
   3   1  14 367.834 262.730   2
   3  -1  14 184.039 184.982   2
   3   1  15 95.9726 147.330   2
   3  -1  15 328.679 244.338   2
  -3  -1 -16 776.357 619.077   3
   3  -1  16 451.127 294.659   2
  -3   1 -17 3490.50 1318.44   3
  -3  -1 -17 3653.42 1466.45   3
  -3   1 -18 1227.87 812.299   3
   3   3 -17 312.884 346.233   3
   3   3 -16 640.653 476.156   3
   3  -3 -16 680.309 632.940   3
   3   3 -15 3366.16 1054.04   3
   3  -3 -15 4736.55 1481.43   3
   3   3 -14 5679.20 1345.07   3
   3  -3 -14 6931.00 1737.62   3
   3   3 -13 583.098 403.055   3
   3  -3 -13 187.378 270.487   3
  -3  -3  13 81.2621 76.2376   2
   3  -3 -12 13992.0 2325.60   3
   3   3 -12 16007.2 2047.65   3
  -3  -3  12 14491.8 1005.56   2
   3   3 -11 1538.24 589.652   3
   3  -3 -11 1969.43 838.630   3
  -3  -3  11 1375.77 298.906   2
   3  -3 -10 6062.65 1053.37   2
   3   3 -10 4971.49 1016.17   3
  -3  -3  10 5300.20 593.304   2
   3  -3 -10 4681.17 1236.10   3
   3   3  -9 165.830 173.289   3
   3  -3  -9 869.955 482.358   3
  -3  -3   9 547.317 187.317   2
   3  -3  -9 836.260 387.431   2
   3  -3  -8 914.940 493.434   3
   3  -3  -8 869.617 366.938   2
   3   3  -8 727.460 472.671   1
   3   3  -8 761.103 339.494   3
  -3  -3   8 700.420 194.874   2
   3  -3  -7 3395.82 898.403   3
   3   3  -7 2616.79 807.568   1
   3  -3  -7 2947.00 618.677   2
   3   3  -7 2169.52 475.229   3
   3   3  -6 6896.41 725.400   3
   3   3  -6 6633.92 1170.60   1
   3  -3  -6 7927.52 1306.40   3
   3   3  -5 653.750 167.561   3
   3  -3  -5 108.008 167.098   3
  -3  -3   5 428.794 367.602   1
   3   3  -5 825.117 414.929   1
   3   3  -4 29685.6 2066.96   1
  -3  -3   4 33968.7 2752.32   1
   3  -3  -4 32638.3 2266.75   3
  -3   3   4 29352.9 2347.27   3
   3  -3  -3 944.000 339.420   3
   3   3  -3 1793.58 502.047   1
  -3  -3   3 1567.63 512.247   1
  -3   3   3 870.133 357.841   3
  -3   3   2 37644.8 2169.56   3
   3  -3  -2 44807.2 2114.18   3
  -3  -3   2 40945.8 2349.03   1
  -3  -3   1 181.323 163.847   1
   3  -3  -1 65.2728 107.345   3
  -3   3   1-0.42137 120.438   3
   3  -3   0 15157.7 808.562   3
  -3   3   0 14863.9 1027.10   3
  -3   3  -1 11307.8 730.876   3
  -3  -3  -1 12235.4 1035.61   2
   3  -3   1 12432.2 623.292   3
  -3  -3  -2 6456.43 809.626   2
   3  -3   2 6607.03 452.604   3
  -3   3  -2 6259.00 461.597   3
  -3  -3  -3 8739.34 1013.34   2
  -3   3  -3 8042.79 493.425   3
   3  -3   3 9507.67 1173.87   1
  -3  -3  -4 269.655 201.589   2
   3  -3   4-179.511 184.922   1
  -3   3  -4 72.1865 60.0934   3
  -3  -3  -5 20917.5 1767.15   2
   3  -3   5 19911.2 2115.96   1
  -3   3  -5 17756.7 845.226   3
  -3  -3  -6 20809.4 1870.36   2
  -3   3  -6 20152.7 1085.01   3
   3  -3   6 22414.2 2425.34   1
  -3   3  -7 35251.2 1601.59   3
   3  -3   7 37605.4 3314.93   1
  -3   3  -7 39960.6 2864.31   1
  -3  -3  -7 35243.0 2572.41   2
  -3   3  -8 8518.26 1387.11   1
  -3  -3  -8 9160.58 1386.02   2
   3  -3   9 2799.93 633.861   2
   3  -3  10 1044.88 374.373   2
   3  -3  11 8116.96 1137.47   2
   3  -3  12-206.332 186.514   2
   3  -3  13 284.470 223.713   2
  -3  -3 -13-105.529 226.759   3
  -3  -3 -14 163.668 300.926   3
   3  -3  14 122.764 161.681   2
  -3  -3 -15 393.698 442.405   3
   3  -3  15 568.723 345.293   2
  -3  -3 -16-931.374 711.251   3
  -3   3 -17 513.685 508.993   3
  -3   3 -18-55.9405 197.232   3
   3  -5 -15-167.233 305.871   3
   3  -5 -14 585.954 529.777   3
   3  -5 -13 2598.54 1088.65   3
   3   5 -12 198.825 176.390   3
   3  -5 -12 29.8260 353.031   3
  -3  -5  11 201.870 135.487   2
   3   5 -11 94.3264 109.166   3
   3   5 -10 2530.63 333.462   3
   3  -5 -10 1447.47 757.320   3
   3   5 -10 2179.61 453.577   3
   3   5  -9 2008.98 355.984   3
   3   5  -9 2201.99 240.469   3
   3  -5  -9 1215.51 627.733   3
   3   5  -8 5918.56 293.574   3
   3   5  -8 5909.13 388.091   3
   3  -5  -8 5757.42 1345.33   3
  -3  -5   7 2314.95 968.614   1
   3  -5  -7 2813.49 871.452   3
  -3  -5   6 4997.02 1343.56   1
   3  -5  -6 4221.46 1010.90   3
  -3  -5   5 3462.89 1074.66   1
   3  -5  -5 3250.07 816.777   3
   3  -5  -4 58.5720 127.830   3
  -3  -5   4 128.904 223.169   1
   3  -5  -3 4976.34 863.607   3
  -3  -5   3 4749.53 1059.96   1
  -3   5   3 2466.91 711.102   3
   3  -5  -2 21717.7 1563.30   3
  -3  -5   2 18635.5 1937.32   1
  -3   5   2 18909.5 1892.66   3
  -3  -5   1 2478.27 302.711   3
   3  -5  -1 2331.57 442.432   3
  -3  -5   1 3029.74 783.183   1
  -3   5   1 2076.19 588.551   3
  -3   5   0 2480.53 562.508   3
   3  -5   0 2461.65 384.075   3
  -3  -5   0 2129.67 417.819   3
   3  -5   1 7895.37 593.869   3
  -3  -5  -1 7498.91 936.579   3
  -3   5  -1 7128.25 894.946   3
  -3   5  -2 3230.63 536.580   3
  -3  -5  -2 3683.80 756.258   2
   3  -5   2 4082.53 423.316   3
  -3  -5  -2 3608.18 750.108   3
   3  -5   3 5507.72 1160.36   1
  -3   5  -3 4036.19 531.487   3
  -3  -5  -3 4350.42 849.570   2
   3  -5   3 3753.49 404.933   3
  -3  -5  -3 3420.97 801.229   3
  -3   5  -4 3373.52 429.999   3
   3  -5   4 2723.25 810.135   1
  -3  -5  -4 3495.13 793.341   2
  -3  -5  -4 2696.69 778.975   3
  -3   5  -5 617.254 167.455   3
  -3  -5  -5 776.140 443.918   3
   3  -5   5 921.873 442.990   1
   3  -5   6 1691.90 759.643   1
  -3  -5  -6 2716.31 922.274   3
  -3   5  -6 1590.38 258.543   3
  -3   5  -7 1293.28 240.550   3
  -3  -5  -7 575.348 434.346   3
  -3  -5  -8 1117.45 599.955   3
  -3   5  -8 1170.00 254.295   3
   3  -5   8 844.366 659.042   1
   3  -5   9 785.044 622.134   1
  -3   5  -9 1316.89 293.945   3
  -3  -5  -9 691.864 369.393   3
  -3   5 -10 383.143 159.343   3
  -3  -5 -10-101.722 129.367   3
  -3  -5 -11 3530.15 1189.79   3
   3  -5  12 9794.66 1360.17   2
  -3  -5 -12 7618.30 1860.89   3
  -3  -5 -13 766.049 603.301   3
   3  -5  13 579.717 393.283   2
  -3  -5 -14 283.964 390.363   3
   3  -7 -13 1156.10 743.261   3
   3  -7 -12 393.339 427.974   3
   3  -7 -11-324.187 360.856   3
   3  -7 -10 683.883 512.003   3
   3  -7  -9 1382.19 688.991   3
  -3  -7   9 2397.33 1371.49   1
  -3  -7   8 2218.74 1133.29   1
   3  -7  -8 1582.31 684.270   3
   3  -7  -7 13995.1 2004.70   3
  -3  -7   7 11449.3 2488.51   1
  -3  -7   6 135.952 294.335   1
   3  -7  -6 322.955 294.981   3
  -3  -7   5 153.090 302.602   1
   3  -7  -5 145.240 191.853   3
  -3  -7   4 3823.91 1282.06   1
   3  -7  -4 4411.65 893.852   3
  -3  -7   3-665.471 479.084   1
   3  -7  -3 167.068 143.846   3
  -3  -7   2 123.402 211.783   1
   3  -7  -2-94.9769 111.249   3
  -3  -7   1 1853.15 743.509   1
   3  -7  -1 2044.00 425.907   3
  -3  -7   1 1656.05 209.501   3
   3  -7   0 418.189 144.029   3
  -3  -7   0 60.5362 88.4299   3
  -3   7  -1-127.275 148.280   3
   3  -7   1 32.1203 40.6287   3
  -3  -7  -1 67.3512 80.3506   3
  -3   7  -2 44272.2 2576.16   3
  -3  -7  -2 43806.9 2603.27   3
   3  -7   2 43384.1 1491.49   3
   3  -7   3 11736.6 2002.26   1
  -3  -7  -3 8605.97 1289.80   3
   3  -7   3 8917.79 695.161   3
  -3   7  -3 8155.06 1012.39   3
  -3   7  -4 178.319 139.589   3
   3  -7   4 119.751 166.902   1
  -3  -7  -5 136.646 191.992   3
   3  -7   5 333.233 287.380   1
  -3   7  -5 405.959 188.113   3
  -3  -7  -6 301.073 410.003   3
   3  -7   6 588.215 407.685   1
  -3  -7  -7 511.081 407.022   3
   3  -7   7-439.905 493.529   1
  -3  -7  -8 883.020 564.925   3
   3  -7   8 360.776 277.337   1
  -3  -7  -9 1109.13 652.550   3
   3  -7   9 999.730 631.248   1
  -3  -7 -10 10080.4 2068.65   3
   3  -7  10 12711.2 2876.56   1
  -3  -7 -11 3102.44 1155.15   3
   3  -7  11 3766.92 1655.80   1
  -3  -7 -12 77.1712 195.574   3
  -3  -7 -13 1644.38 900.625   3
   3  -9 -10 348.266 363.694   3
   3  -9  -9 2020.33 754.504   3
  -3  -9   8-322.900 495.662   1
   3  -9  -8 37.2511 122.914   3
  -3  -9   7-558.069 673.862   1
   3  -9  -7-113.886 172.172   3
   3  -9  -6 802.131 425.519   3
  -3  -9   6 810.295 767.588   1
   3  -9  -5 108.884 159.167   3
  -3  -9   5 608.352 645.061   1
   3  -9  -4 1179.47 438.354   3
  -3  -9   4 952.208 737.466   1
  -3  -9   3 4704.41 1534.85   1
   3  -9  -3 3862.21 729.118   3
   3  -9  -2 5697.26 787.898   3
  -3  -9   2 5217.48 1533.09   1
   3  -9  -1 65.0046 77.9114   3
  -3  -9   1-205.622 313.298   1
  -3  -9   0 1748.96 857.047   1
   3  -9   2 763.446 602.973   1
   3  -9   3 2077.64 969.781   1
   3  -9   4 724.756 660.738   1
  -3  -9  -4 487.387 257.030   3
  -3  -9  -5 307.079 271.193   3
   3  -9   5 24.1625 195.444   1
   3  -9   6 2233.03 1205.90   1
  -3  -9  -6 2669.62 856.131   3
  -3  -9  -7 17177.4 2367.63   3
   3  -9   7 16365.1 3394.75   1
  -3  -9  -8 461.852 412.586   3
  -3  -9  -9 218.112 290.659   3
  -3  -9 -10 1196.69 756.093   3
   4   0 -18 1219.28 779.764   3
   4   0 -17-367.441 411.965   3
   4   0 -16 1387.99 819.743   3
   4   0 -15-587.618 496.979   3
   4   0 -14-362.180 383.251   3
   4   0 -13 324.374 340.962   3
   4   0 -12 590.010 277.327   2
   4   0 -12 135.155 221.629   3
   4   0 -11-30.2219 363.533   3
   4   0 -11-92.8182 111.279   2
   4   0 -10 175.780 225.874   3
   4   0 -10 162.440 131.144   2
   4   0  -9 137.136 111.703   2
   4   0  -9 218.427 161.956   3
   4   0  -8 11212.0 1543.27   3
   4   0  -8 12070.7 958.557   2
   4   0  -7-12.7168 51.5588   2
   4   0  -7-404.679 275.829   3
   4   0  -6 204317. 3286.56   2
   4   0  -6 213624. 5650.01   3
  -4   0   5 15.1539 87.0238   3
   4   0  -5 17.8603 178.433   3
   4   0  -5-77.4674 55.8600   2
   4   0  -4 5663.80 733.850   3
  -4   0   4 4953.15 739.405   3
  -4   0   3 35.0886 71.0969   3
   4   0  -3-35.1712 53.6979   3
  -4   0   2 86637.9 2119.58   3
   4   0  -2 91966.2 1919.63   3
  -4   0   1 32.3525 49.8361   3
   4   0  -1 10.7192 32.1989   3
   4   0   0 2152.47 227.607   3
  -4   0   0 2023.93 210.418   3
  -4   0  -1 43.5402 43.4627   3
   4   0   1 25.6948 26.2902   3
   4   0   2 162508. 2617.51   1
  -4   0  -2 168977. 2256.42   1
   4   0   3 9.95359 84.0043   2
  -4   0  -3-28.3285 105.795   1
   4   0   4 75526.0 2533.04   2
  -4   0  -4 85750.8 2935.80   1
  -4   0  -5-36.8858 155.662   1
   4   0   5 20.8246 100.829   2
  -4   0  -6 15965.5 1648.55   1
   4   0   6 15116.9 1292.81   2
   4   0   7 71.9134 104.651   2
  -4   0  -7-3.64066 267.736   1
  -4   0  -8 3738.15 958.260   1
   4   0   8 3347.93 670.706   2
   4   0   9-44.6350 89.1680   2
  -4   0  -9-22.5835 212.017   1
  -4   0 -10 22508.8 2701.61   1
   4   0  10 15728.6 1563.20   2
   4   0  11 108.707 168.300   2
  -4   0 -11 567.289 463.751   1
   4   0  12 4829.08 917.524   2
   4   0  13-200.993 213.555   2
   4   0  14 2688.35 726.882   2
   4   0  15 159.946 290.491   2
   4   0  16 6159.60 1101.83   2
  -4   0 -17 401.928 476.966   3
   4   0  17 226.190 218.765   2
   4   2 -18 2783.46 1126.88   3
   4  -2 -17 985.213 704.104   3
   4   2 -17 1479.81 773.498   3
   4  -2 -16 2161.99 1009.78   3
   4   2 -16 2661.37 1003.23   3
   4   2 -15 1250.18 663.112   3
   4  -2 -15 593.272 523.073   3
   4   2 -14 422.335 378.486   3
   4  -2 -14 2028.71 904.077   3
   4  -2 -13 1730.75 814.202   3
   4  -2 -13 858.198 413.113   2
   4   2 -13 1777.68 724.956   3
   4  -2 -12-24.2128 77.2993   2
   4   2 -12 199.631 263.573   3
   4  -2 -11 117.168 208.899   3
   4   2 -11 591.818 395.417   3
   4  -2 -11 709.346 363.873   2
   4   2 -10 30435.9 2584.77   3
   4  -2 -10 29193.1 3013.25   3
  -4  -2  10 30596.5 1175.91   2
   4  -2 -10 28328.5 2098.40   2
   4  -2  -9 1770.70 691.695   3
   4   2  -9 678.137 357.350   3
  -4  -2   9 784.446 166.126   2
   4  -2  -9 911.756 339.548   2
   4   2  -9 1557.95 741.387   1
   4   2  -8 4336.74 836.543   3
   4   2  -8 4344.08 1161.60   1
   4  -2  -8 3618.16 658.934   2
   4  -2  -8 3690.99 950.418   3
  -4  -2   8 3759.45 342.092   2
   4  -2  -7 7618.74 890.740   2
   4   2  -7 8241.67 1032.77   3
   4  -2  -7 6399.13 1180.64   3
   4   2  -7 8612.90 1569.31   1
  -4  -2   7 6200.78 386.396   2
   4  -2  -6 670.644 359.191   3
   4   2  -6 348.898 299.493   1
   4   2  -6 647.405 283.987   3
   4   2  -5 67407.3 2173.75   3
   4  -2  -5 69285.6 3381.41   3
  -4   2   5 62588.8 3432.43   3
   4   2  -5 69578.7 3837.75   1
   4   2  -4 46.0764 134.265   1
  -4   2   4 38.3477 96.8610   3
   4  -2  -4 56.6599 133.403   3
   4   2  -4 6.83387 36.0171   3
  -4  -2   3 7221.28 440.776   2
  -4   2   3 7066.31 927.842   3
  -4  -2   3 6744.12 536.130   3
   4   2  -3 6908.99 344.819   3
   4  -2  -3 8069.98 927.043   3
   4   2  -3 7594.02 1029.18   1
  -4  -2   2 104927. 1405.38   3
   4   2  -2 104633. 3091.82   1
   4  -2  -2 118650. 3015.01   3
   4   2  -2 102612. 1121.74   3
  -4  -2   2 105710. 2028.67   2
  -4  -2   2 118579. 3934.72   1
  -4   2   2 107018. 3193.40   3
   4   2  -1 506222. 6001.72   1
   4  -2  -1 470265. 4906.70   3
  -4   2   1 447152. 5633.94   3
  -4  -2   1 524650. 7247.72   1
  -4  -2   1 451048. 4770.74   2
   4  -2   0 246694. 2956.94   3
  -4  -2   0 260469. 3945.11   1
  -4  -2   0 245513. 3919.20   2
   4   2   0 250457. 3676.34   2
   4  -2   1 6959.02 485.396   3
  -4   2  -1 5796.89 433.212   3
  -4  -2  -1 6435.69 703.042   2
   4   2   1 5450.49 596.792   2
  -4   2  -2 41855.7 1130.86   3
  -4  -2  -2 40715.2 1949.83   2
   4   2   2 40032.8 1740.07   2
   4  -2   2 39374.4 1158.52   3
   4  -2   3 5144.92 747.674   1
  -4  -2  -3 5025.08 740.924   2
   4   2   3 4840.37 650.239   2
  -4   2  -3 4925.01 417.320   3
  -4   2  -4 32945.6 1209.51   3
   4   2   4 33908.6 1823.85   2
   4  -2   4 38555.3 2427.80   1
  -4  -2  -4 37078.4 2161.75   2
   4  -2   5 369.504 279.138   1
  -4   2  -5 237.047 106.481   3
  -4   2  -5 351.049 276.187   1
   4   2   5 356.797 173.678   2
  -4  -2  -5 88.0893 117.599   2
  -4   2  -6 241.370 198.601   1
  -4  -2  -6 67.0347 106.701   2
   4  -2   6-87.1063 240.841   1
   4   2   6-11.6044 56.5218   2
   4  -2   7 7513.96 974.135   2
  -4  -2  -7 9496.45 1260.86   2
   4   2   7 7121.44 961.314   2
  -4   2  -7 8875.53 1232.47   1
  -4  -2  -8 21146.5 1997.89   2
  -4   2  -8 18775.8 1938.05   1
   4  -2   8 20140.0 1657.83   2
   4   2   8 20031.8 1678.28   2
  -4  -2  -9 186.840 192.176   2
   4   2   9 354.112 225.437   2
   4  -2   9 323.055 213.858   2
  -4   2  -9 544.540 334.517   1
   4   2  10 2147.83 588.924   2
  -4   2 -10 2838.89 898.828   1
   4  -2  10 2068.51 567.642   2
   4  -2  11 342.254 236.819   2
   4   2  11 1029.82 440.471   2
   4   2  12 16796.7 1769.51   2
   4  -2  12 14821.9 1611.03   2
   4   2  13 1804.88 584.743   2
   4  -2  13 1944.78 621.422   2
   4  -2  14 312.280 263.302   2
   4  -2  15 1684.97 567.809   2
  -4  -2 -16 1715.01 943.980   3
   4  -2  16 143.906 122.515   2
  -4   2 -18 1294.11 823.825   3
   4  -4 -16 204.326 341.218   3
   4  -4 -15 960.515 677.013   3
   4   4 -14 1120.26 522.781   3
   4  -4 -14 462.732 463.722   3
   4  -4 -13 311.367 374.022   3
   4   4 -13 961.889 461.534   3
   4   4 -12 1015.93 435.870   3
   4  -4 -12 1567.64 784.427   3
  -4  -4  12 848.930 194.229   2
   4   4 -11 8507.89 1199.43   3
  -4  -4  11 6887.22 601.562   2
   4  -4 -11 8060.49 1729.86   3
  -4  -4  10 1924.69 322.509   2
   4  -4 -10 2502.52 929.777   3
   4   4 -10 2558.67 588.569   3
   4  -4  -9 4392.40 1181.47   3
  -4  -4   9 3479.76 452.014   2
   4   4  -9 5142.91 753.745   3
   4  -4  -8 438.645 267.026   2
   4  -4  -8 316.527 303.685   3
   4   4  -8 120.610 92.8017   3
   4  -4  -7 2729.33 827.614   3
   4   4  -7 1534.46 611.373   1
   4   4  -7 2759.29 354.208   3
   4  -4  -6 187.809 240.579   3
  -4  -4   6 361.217 356.317   1
   4   4  -6 383.590 248.560   1
   4   4  -5 272.992 229.549   1
   4  -4  -5 142.215 160.960   3
  -4  -4   5-241.304 281.208   1
  -4  -4   4 7292.64 1393.45   1
  -4   4   4 5732.54 1111.55   3
   4  -4  -4 6812.31 1047.76   3
  -4  -4   3 26.5943 245.798   1
  -4   4   3 345.016 292.311   3
   4  -4  -3 171.372 154.145   3
   4  -4  -2 6009.18 770.951   3
  -4   4   2 5062.71 883.030   3
  -4  -4   2 5639.18 956.086   1
   4  -4  -1 44268.4 1812.08   3
  -4   4   1 37966.7 2207.26   3
  -4  -4   1 38144.7 1463.30   3
  -4  -4   1 44120.5 2560.36   1
   4  -4   0 20262.0 1042.47   3
  -4   4   0 17300.9 1327.18   3
  -4  -4   0 18961.4 1432.28   2
   4  -4   1 289.435 103.023   3
  -4  -4  -1 299.709 187.946   2
  -4   4  -1 161.702 130.042   3
  -4  -4  -2 308.182 210.437   2
   4  -4   2 222.959 105.023   3
  -4   4  -2 349.178 148.601   3
  -4   4  -3 3883.85 430.988   3
  -4  -4  -3 5133.59 884.457   2
   4  -4   3 4884.61 483.615   3
  -4  -4  -4 1064.59 424.430   2
  -4   4  -4 1042.46 214.275   3
   4  -4   4 879.243 424.536   1
   4  -4   5 9199.92 1456.59   1
  -4  -4  -5 10101.8 1364.27   2
  -4   4  -5 9362.28 632.451   3
   4  -4   6 5736.02 1306.96   1
  -4   4  -6 5899.74 601.197   3
  -4  -4  -6 4946.17 1004.54   2
  -4   4  -7 693.745 195.842   3
   4  -4   7 327.181 329.680   1
   4  -4   8 15705.9 2425.98   1
  -4   4  -8 15306.7 992.421   3
   4  -4   9 1265.14 672.854   1
  -4   4  -9 1461.01 335.140   3
  -4   4 -10 7750.19 856.713   3
   4  -4  11 1635.41 529.445   2
  -4   4 -11 1715.66 428.549   3
   4  -4  12 808.611 383.310   2
  -4  -4 -12 360.644 403.402   3
  -4  -4 -13 335.864 397.924   3
   4  -4  13 91.1332 142.188   2
   4  -4  14 2174.54 688.450   2
  -4  -4 -14 1635.12 896.840   3
  -4  -4 -15-110.957 264.972   3
   4  -6 -14 679.342 582.341   3
   4  -6 -13-351.492 395.491   3
   4  -6 -12 1174.94 705.752   3
   4  -6 -11 10164.6 1983.14   3
   4  -6 -10 5099.67 1375.30   3
   4  -6  -9 14094.8 2189.33   3
  -4  -6   8 1788.85 880.133   1
   4  -6  -8 345.858 336.505   3
  -4  -6   7 3893.78 1351.86   1
   4  -6  -7 2331.92 836.130   3
  -4  -6   6 2106.51 953.582   1
   4  -6  -6 3074.05 890.631   3
   4  -6  -5 5810.22 1119.20   3
  -4  -6   5 4058.41 1250.48   1
  -4  -6   4-54.2133 217.201   1
   4  -6  -4 98.5970 139.158   3
  -4   6   3-68.2375 148.309   3
   4  -6  -3 116.302 101.953   3
  -4  -6   3-152.194 226.899   1
  -4  -6   2 1537.07 653.086   1
  -4   6   2 2670.08 777.170   3
   4  -6  -2 1950.70 464.661   3
  -4  -6   1 1339.69 220.932   3
  -4   6   1 1218.98 485.618   3
   4  -6  -1 1365.44 347.504   3
  -4  -6   1 1648.83 652.385   1
  -4  -6   0 22836.6 1953.42   2
   4  -6   0 20790.3 1175.04   3
  -4  -6   0 19941.6 1295.63   3
  -4   6   0 19759.1 1840.02   3
  -4  -6  -1 186.240 179.397   3
  -4   6  -1 206.220 176.241   3
  -4  -6  -1 282.318 226.563   2
   4  -6   1 250.446 117.566   3
  -4   6  -2 171.055 145.775   3
  -4  -6  -2 189.096 181.594   3
   4  -6   2 169.228 101.861   3
  -4  -6  -3 1585.86 544.225   3
  -4   6  -3 1448.69 386.120   3
   4  -6   3 1668.69 293.009   3
   4  -6   4 63.8006 167.672   1
  -4   6  -4 80.0628 87.6079   3
  -4  -6  -4 113.260 169.746   3
  -4  -6  -5 98.0870 159.854   3
   4  -6   5 207.387 273.537   1
   4  -6   6 2207.59 926.614   1
  -4  -6  -6 2840.48 929.439   3
  -4   6  -6 2450.57 398.348   3
   4  -6   7-78.1686 229.540   1
  -4  -6  -7-408.108 370.665   3
  -4   6  -7 22.4741 39.7165   3
  -4  -6  -8 2746.31 1021.97   3
   4  -6   8 3286.92 1253.97   1
  -4   6  -8 2527.85 383.901   3
   4  -6   9 967.420 714.302   1
  -4  -6  -9 889.560 579.475   3
   4  -6  10 2.52422 555.558   1
  -4  -6 -10-77.3801 276.028   3
  -4  -6 -11 4754.48 1437.76   3
  -4  -6 -12 999.703 688.699   3
   4  -6  12 383.739 299.634   2
  -4  -6 -13 3360.31 1290.23   3
  -4  -6 -14 1002.75 739.297   3
   4  -8 -11 3116.95 1104.52   3
   4  -8 -10 2095.99 872.198   3
   4  -8  -9 71.3029 180.090   3
  -4  -8   9 10957.8 2770.69   1
  -4  -8   8-435.601 580.928   1
   4  -8  -8 542.522 420.464   3
  -4  -8   7 816.013 709.820   1
   4  -8  -7 216.872 243.077   3
  -4  -8   6 56.1618 259.180   1
   4  -8  -6 599.417 375.268   3
  -4  -8   5 2655.46 1240.39   1
   4  -8  -5 1523.97 546.736   3
  -4  -8   4-475.139 499.155   1
   4  -8  -4 87.8389 132.766   3
   4  -8  -3 1107.70 410.617   3
  -4  -8   3 1419.38 788.023   1
   4  -8  -2 1388.51 404.473   3
  -4  -8   2 730.208 560.965   1
  -4  -8   1 1304.34 645.899   1
   4  -8  -1 774.337 252.958   3
  -4  -8   0 229.932 480.586   1
  -4  -8   0-66.9109 60.0152   3
   4  -8   0-244.478 139.857   3
   4  -8   1 236.388 135.798   3
  -4  -8  -1-26.0592 63.7668   3
   4  -8   2 441.297 161.401   3
  -4  -8  -2 646.131 299.434   3
  -4  -8  -3 698.727 360.161   3
   4  -8   3 882.014 579.993   1
   4  -8   3 286.094 141.001   3
   4  -8   4 23456.8 3089.39   1
  -4  -8  -4 24911.3 2386.25   3
  -4  -8  -5 665.010 462.933   3
   4  -8   5 304.911 373.658   1
  -4  -8  -6 1285.42 612.895   3
   4  -8   6 1120.92 761.534   1
   4  -8   7 3220.10 1380.19   1
  -4  -8  -7 3128.01 1000.53   3
  -4  -8  -8-434.287 411.694   3
   4  -8   8-504.823 607.591   1
  -4  -8  -9 3026.08 1092.03   3
   4  -8   9 2693.33 1294.74   1
  -4  -8 -10-768.626 575.570   3
   4  -8  10 1125.01 907.735   1
  -4  -8 -11 16.5719 116.424   3
  -4 -10   4-300.345 395.346   1
  -4 -10   3 997.208 686.220   1
  -4 -10   2 347.696 543.313   1
  -4 -10   1 12350.6 2464.37   1
  -4 -10   0 950.296 677.174   1
  -4 -10  -1 132.508 271.942   1
   4 -10   1 1619.59 747.120   1
  -4 -10  -2 504.923 506.873   1
   4 -10   2 507.761 535.329   1
   5   1 -19-120.819 266.677   3
   5  -1 -18 1003.87 710.527   3
   5   1 -18 1519.12 836.545   3
   5   1 -17 1279.65 738.303   3
   5  -1 -17 3069.27 1208.59   3
   5   1 -16 3930.82 1271.29   3
   5  -1 -16 5328.15 1538.27   3
   5  -1 -15 1056.27 663.729   3
   5   1 -15 1069.70 632.330   3
   5   1 -14 855.866 543.979   3
   5  -1 -14 853.932 584.284   3
   5   1 -13 144.635 229.470   3
   5  -1 -13-232.127 297.297   3
   5  -1 -13 157.478 162.243   2
   5  -1 -12 241.360 303.125   3
   5  -1 -12 593.060 353.691   2
   5  -1 -11 7330.44 1525.08   3
   5  -1 -11 7621.43 1030.00   2
   5   1 -11 9051.52 1546.03   3
   5   1 -10 8218.68 1396.09   3
   5  -1 -10 8318.10 1532.17   3
   5  -1 -10 8907.17 1078.80   2
   5  -1  -9 6.65378 74.9107   3
   5  -1  -9 17.9698 50.1862   2
   5   1  -9-10.0105 67.0522   3
   5  -1  -8 27055.7 1602.32   2
   5   1  -8 30676.5 2370.40   3
   5  -1  -8 26442.9 2440.43   3
   5  -1  -7 41878.3 1809.46   2
   5  -1  -7 43867.5 2927.36   3
   5   1  -7 42335.1 2510.92   3
   5  -1  -6 1307.47 470.978   3
  -5   1   6 2132.90 600.647   3
   5   1  -6 1782.18 455.336   3
  -5  -1   5 5665.24 833.574   3
   5   1  -5 5123.35 687.804   3
  -5   1   5 4934.91 886.446   3
   5  -1  -5 4943.75 821.898   3
   5  -1  -4 21954.4 1556.65   3
  -5  -1   4 17960.4 1281.08   3
   5   1  -4 20021.9 1143.32   3
  -5   1   4 20122.5 1602.90   3
  -5   1   3 14315.2 1196.37   3
   5   1  -3 14675.2 759.749   3
   5  -1  -3 16007.5 1156.19   3
  -5  -1   3 14489.4 945.045   3
   5   1  -2 4614.06 342.288   3
  -5  -1   2 4861.37 413.347   3
   5  -1  -2 5220.51 546.548   3
   5   1  -2 4978.48 371.548   2
  -5   1   2 4241.17 556.814   3
   5   1  -1 79645.2 1814.03   2
   5   1  -1 84118.3 1414.52   3
  -5   1   1 79576.0 1914.82   3
  -5  -1   1 79799.2 1376.20   3
  -5  -1   1 80013.6 1849.81   2
   5   1  -1 83845.0 2515.31   1
   5  -1  -1 84681.9 1803.31   3
   5  -1   0 6572.09 451.285   3
   5   1   0 5971.17 563.748   2
   5   1   0 6147.67 450.906   3
  -5  -1   0 6310.95 595.354   2
  -5   1   0 6660.97 466.608   3
  -5  -1   0 6353.09 408.260   3
   5   1   0 6778.14 526.702   1
  -5   1  -1 350178. 3345.99   3
  -5  -1  -1 355812. 3834.70   3
   5  -1   1 342986. 3400.84   3
   5   1   1 340096. 4692.50   2
  -5  -1  -1 338409. 4841.52   2
  -5  -1  -2 18024.1 1220.30   2
  -5   1  -2 18209.5 809.727   3
   5  -1   2 18849.8 936.881   3
   5   1   2 17406.2 1153.00   2
   5  -1   3 9796.64 902.376   1
  -5   1  -3 9704.46 688.210   3
   5   1   3 9764.75 936.669   2
  -5  -1  -3 10286.6 998.304   2
  -5   1  -4 33.4250 59.9121   1
  -5  -1  -4-50.1873 83.5207   2
   5  -1   4 75.4781 131.958   1
   5   1   4-74.3720 93.6654   2
  -5   1  -5 1967.52 477.837   1
  -5  -1  -5 2230.01 536.523   2
   5  -1   5 2524.21 663.877   1
   5   1   5 2243.45 500.645   2
   5  -1   5 2485.88 523.328   2
  -5   1  -6 1259.62 429.820   1
  -5  -1  -6 1866.56 501.169   2
   5  -1   6 1799.76 461.669   2
   5   1   6 1768.43 472.824   2
   5   1   7 13500.1 1346.86   2
   5  -1   7 15401.0 1399.34   2
  -5  -1  -7 15750.7 1593.56   2
  -5   1  -7 17348.9 1802.38   1
   5  -1   8 14.1981 119.108   2
  -5   1  -8-165.812 204.537   1
  -5  -1  -8-224.110 202.112   2
   5   1   8 64.1359 74.4559   2
  -5   1  -9 1993.03 726.435   1
   5  -1   9 1954.15 518.785   2
  -5  -1  -9 2058.37 655.253   2
   5   1   9 2475.10 602.204   2
   5   1  10 10776.4 1354.03   2
   5  -1  10 10847.7 1327.77   2
  -5  -1 -10 13383.4 1704.94   2
  -5   1 -10 14961.6 2127.56   1
  -5   1 -11 5694.23 1416.93   1
   5   1  11 5020.24 952.023   2
   5  -1  11 5114.09 956.170   2
   5  -1  12-117.177 158.531   2
   5   1  12 9.24870 43.8317   2
   5  -1  13 105.179 155.009   2
   5   1  13 141.670 170.919   2
   5   1  14 631.686 356.719   2
   5  -1  14 69.0558 133.337   2
   5   1  15 41.1427 98.0896   2
   5  -1  15 228.933 222.392   2
   5   1  16 1651.97 600.805   2
   5  -1  16 1311.08 877.114   2
  -5  -1 -17 666.470 598.551   3
   5  -1  17 706.099 395.545   2
   5  -3 -16 858.510 649.505   3
   5   3 -16-395.845 386.561   3
   5   3 -15 277.964 290.515   3
   5  -3 -15 938.513 660.050   3
   5   3 -14 1841.54 715.220   3
   5  -3 -14 1396.31 774.867   3
   5   3 -13 2820.87 876.469   3
   5  -3 -13 2873.66 1070.70   3
   5   3 -12 13860.9 1797.62   3
   5  -3 -12 14575.5 2384.65   3
   5   3 -11 2373.13 679.622   3
   5  -3 -11 2132.04 850.855   3
   5  -3 -11 1811.67 593.280   2
   5  -3 -10 11251.3 1898.18   3
   5   3 -10 11415.2 1407.29   3
   5  -3 -10 13027.0 1510.48   2
   5   3  -9 8582.98 1113.52   3
   5  -3  -9 9482.84 1667.10   3
   5  -3  -9 8965.83 1167.86   2
   5   3  -8 22.1497 67.4561   3
   5  -3  -8 152.209 211.390   3
   5  -3  -8 198.910 166.720   2
   5   3  -7 424.846 355.943   1
   5  -3  -7 794.116 421.236   3
  -5  -3   7 432.712 99.8508   2
   5   3  -7 612.727 229.098   3
   5  -3  -6 960.829 425.067   3
  -5   3   6 571.638 369.410   3
   5   3  -6 561.863 323.108   1
   5   3  -6 724.788 186.731   3
   5   3  -5 9265.38 1343.14   1
  -5  -3   5 11412.4 634.759   2
  -5   3   5 9470.33 1441.38   3
   5   3  -5 10752.8 529.638   3
   5  -3  -5 12594.2 1481.45   3
   5   3  -4 26849.4 2028.45   1
  -5  -3   4 27477.9 1091.36   2
   5   3  -4 25739.4 579.663   3
  -5   3   4 26168.0 2171.54   3
   5  -3  -4 30675.4 2106.28   3
  -5  -3   4 28473.8 2561.12   1
   5   3  -3 7918.94 1013.39   1
  -5  -3   3 8935.02 1330.11   1
  -5  -3   3 7908.97 659.219   2
  -5   3   3 7984.69 1090.86   3
   5  -3  -3 8538.71 987.837   3
  -5  -3   3 6692.60 453.242   3
  -5  -3   2 19133.7 542.677   3
  -5  -3   2 21073.5 1906.97   1
   5  -3  -2 20777.8 1327.41   3
  -5  -3   2 20492.8 1166.61   2
  -5   3   2 17928.1 1481.78   3
  -5  -3   1 13942.9 1050.69   2
  -5  -3   1 13132.6 514.773   3
   5  -3  -1 14977.0 979.922   3
  -5  -3   1 14748.2 1354.05   1
  -5   3   1 11897.5 1061.95   3
  -5  -3   0 40094.5 1934.11   2
  -5   3   0 37768.9 1630.58   3
   5  -3   0 42213.2 1408.44   3
  -5  -3   0 45295.1 2084.60   1
   5  -3   1 28452.5 1083.86   3
  -5  -3  -1 27855.5 1716.00   2
  -5   3  -1 26891.7 1202.39   3
  -5  -3  -2 1359.42 401.783   2
   5  -3   2 1471.48 254.261   3
  -5   3  -2 1278.14 238.622   3
  -5   3  -3 19874.3 911.197   3
   5   3   3 21809.6 1526.34   2
   5  -3   3 21094.8 1081.55   3
  -5  -3  -3 21911.8 1743.27   2
   5  -3   4 21.5353 116.309   1
  -5   3  -4 24.0798 40.9972   3
   5   3   4 64.0990 139.888   2
  -5  -3  -4 260.461 253.040   2
   5  -3   5 3203.81 814.019   1
  -5  -3  -5 3863.29 827.185   2
  -5   3  -5 2821.21 380.939   3
   5   3   5 2476.14 571.221   2
  -5  -3  -6 40.0779 108.678   2
  -5   3  -6 170.152 98.1433   3
   5  -3   6 292.568 310.174   1
   5   3   6 152.710 184.928   2
  -5  -3  -7 99.4353 147.280   2
   5  -3   7-133.785 206.731   1
   5   3   7-100.280 124.112   2
  -5   3  -7-65.0545 68.9876   3
   5   3   8 8484.08 1165.06   2
  -5   3  -8 8917.96 912.376   3
  -5  -3  -8 8621.44 1346.47   2
   5  -3   8 9381.18 1724.26   1
  -5   3  -9 1366.06 362.849   3
   5   3   9 1038.30 434.270   2
   5  -3   9 1592.50 502.595   2
   5  -3  10 7239.60 1142.08   2
   5   3  10 7454.17 1185.41   2
   5  -3  11 695.495 376.583   2
   5  -3  12 6107.43 1078.62   2
   5  -3  13 578.607 336.937   2
   5  -3  14 5539.77 1068.90   2
  -5  -3 -15 505.238 506.942   3
   5  -3  15 951.714 460.096   2
  -5  -3 -16 2261.62 887.844   3
   5  -5 -15 440.823 461.505   3
   5  -5 -14 5643.58 1603.42   3
   5  -5 -13 180.392 302.442   3
   5  -5 -12 1878.30 880.181   3
   5  -5 -11-106.537 371.441   3
   5   5 -11 271.848 145.520   3
   5  -5 -10 6.17129 137.843   3
   5   5 -10 527.783 161.614   3
  -5  -5  10 889.303 224.745   2
   5   5  -9 18636.3 625.377   3
   5   5  -9 21440.8 708.083   3
   5  -5  -9 19597.2 2520.65   3
   5  -5  -8 97.0009 179.964   3
   5  -5  -7 1100.89 530.283   3
  -5  -5   6 889.999 592.854   1
   5  -5  -6 791.088 420.122   3
  -5   5   5-12.1006 71.8244   3
  -5  -5   5 146.804 287.346   1
   5  -5  -5-18.4595 184.251   3
  -5  -5   4 15229.9 2228.84   1
   5  -5  -4 17235.1 1706.16   3
  -5   5   4 15150.9 1937.12   3
  -5  -5   3-44.0015 213.771   1
   5  -5  -3 30.2886 127.440   3
  -5   5   3 83.3178 132.663   3
  -5  -5   2 21346.2 2189.30   1
  -5  -5   2 22456.8 1633.69   2
  -5   5   2 20161.6 1953.50   3
   5  -5  -2 21660.8 1514.49   3
  -5   5   1 478.822 273.812   3
  -5  -5   1 835.224 349.205   1
  -5  -5   1 606.446 193.937   3
  -5  -5   1 764.858 314.446   2
   5  -5  -1 432.397 179.488   3
  -5  -5   1 594.544 131.394   3
  -5   5   0 2334.80 558.838   3
  -5  -5   0 2691.51 520.510   3
   5  -5   0 3174.89 450.575   3
  -5  -5   0 3045.82 766.182   1
  -5  -5   0 2645.03 609.457   2
  -5  -5  -1 886.436 399.916   2
   5  -5   1 838.416 209.896   3
  -5   5  -1 876.792 311.937   3
  -5  -5  -1 895.454 337.556   3
   5  -5   2-5.11196 39.9545   3
  -5  -5  -2-31.0326 78.1422   2
  -5   5  -2-120.746 106.194   3
  -5   5  -3 24014.5 1344.20   3
  -5  -5  -3 25593.9 2176.80   2
   5  -5   3 25557.0 1187.76   3
  -5   5  -4 3113.35 449.962   3
   5  -5   4 4431.17 1048.22   1
  -5  -5  -4 2508.34 715.204   2
   5  -5   5 3818.77 990.242   1
  -5   5  -5 2523.33 378.823   3
   5  -5   6 2573.66 882.758   1
  -5   5  -6 2818.49 398.967   3
  -5   5  -7 185.024 110.826   3
   5  -5   7 232.048 326.031   1
  -5   5  -8 8439.02 736.804   3
   5  -5   8 8146.02 1886.63   1
   5  -5   9 509.681 497.896   1
  -5   5  -9 1264.14 335.112   3
  -5   5 -10 581.369 215.056   3
   5  -5  10 336.987 184.146   1
  -5  -5 -11 1697.20 840.771   3
  -5  -5 -12 1843.20 943.629   3
   5  -5  12 1966.14 642.503   2
  -5  -5 -13 1181.06 809.299   3
   5  -5  13 375.355 291.617   2
   5  -5  14 1571.85 594.646   2
  -5  -5 -14 3158.34 1278.66   3
   5  -7 -13-67.9437 185.427   3
   5  -7 -12 1263.97 826.450   3
   5  -7 -11 474.160 453.212   3
   5  -7 -10 2268.01 900.492   3
   5  -7  -9 454.550 400.093   3
   5  -7  -8 12860.6 1998.50   3
  -5  -7   8 13500.9 2841.82   1
  -5  -7   7-638.311 626.806   1
   5  -7  -7 235.892 334.188   3
   5  -7  -6 258.379 249.148   3
  -5  -7   6-30.0285 215.559   1
  -5  -7   5 4440.75 1484.23   1
   5  -7  -5 3634.57 862.646   3
   5  -7  -4 4499.66 870.451   3
  -5  -7   4 5055.72 1505.82   1
  -5  -7   3 3078.45 726.224   2
  -5  -7   3 2120.38 905.041   1
   5  -7  -3 3037.35 649.566   3
  -5   7   2 12039.5 1772.25   3
  -5  -7   2 11498.9 1935.35   1
   5  -7  -2 12649.8 1206.64   3
  -5  -7   1 1583.65 196.035   3
  -5   7   1 1365.24 552.325   3
  -5  -7   1 1399.94 188.993   3
   5  -7  -1 1740.56 390.560   3
  -5  -7   1 1512.62 632.895   1
   5  -7   0 774.417 237.383   3
  -5   7   0 436.514 304.544   3
  -5  -7   0 928.605 262.743   3
  -5  -7  -1 873.150 331.242   3
  -5   7  -1 326.759 242.581   3
   5  -7   1 546.741 184.090   3
  -5  -7  -2 304.099 226.589   3
  -5   7  -2 655.728 321.366   3
   5  -7   2 675.238 203.954   3
  -5  -7  -3 2482.72 714.569   3
   5  -7   3 2005.46 838.531   1
  -5   7  -3 2206.22 553.141   3
   5  -7   3 2316.21 390.339   3
  -5   7  -4-189.081 155.624   3
  -5  -7  -4 47.2784 126.437   3
   5  -7   4 54.2165 162.960   1
   5  -7   5 1391.55 706.216   1
  -5  -7  -5 644.511 420.693   3
  -5   7  -5 682.588 272.658   3
  -5  -7  -6-67.0499 147.585   3
   5  -7   6 197.173 488.968   1
   5  -7   7 3291.14 1385.60   1
  -5  -7  -7 2655.95 936.796   3
  -5  -7  -8 4155.34 1323.58   3
   5  -7   8 7419.38 2021.13   1
   5  -7   9 2890.44 1347.38   1
  -5  -7  -9 3372.12 1159.40   3
  -5  -7 -10 1076.81 673.226   3
   5  -7  10 375.438 509.719   1
   5  -7  11-1139.00 884.616   1
  -5  -7 -11 807.935 610.072   3
  -5  -7 -12 266.068 364.209   3
   5  -9 -10 22.1649 107.182   3
   5  -9  -9 931.880 536.798   3
  -5  -9   8 647.674 732.773   1
   5  -9  -8 436.555 346.648   3
   5  -9  -7 2503.20 832.833   3
  -5  -9   7 1592.61 1089.01   1
  -5  -9   6 1460.07 1019.41   1
   5  -9  -6 2661.26 818.338   3
  -5  -9   5 394.077 553.503   1
   5  -9  -5 1228.59 479.025   3
  -5  -9   4 4608.86 1750.31   1
   5  -9  -4 3122.25 693.182   3
  -5  -9   3-427.578 531.436   1
   5  -9  -3-205.189 169.585   3
   5  -9  -2 1341.64 383.919   3
  -5  -9   2 1270.38 779.452   1
   5  -9  -1 2151.61 459.102   3
  -5  -9   1 3377.98 1231.18   1
  -5  -9   0 4545.05 1373.77   1
  -5  -9  -1 432.458 427.515   1
  -5  -9  -2 2790.49 1057.83   1
   5  -9   2 3722.37 1320.42   1
   5  -9   3-98.6093 252.641   1
   5  -9   4 1175.92 750.209   1
  -5  -9  -5 389.978 322.654   3
   5  -9   5-424.880 487.659   1
  -5  -9  -6-539.996 395.977   3
   5  -9   6 127.752 351.141   1
  -5  -9  -7 48.6736 150.729   3
   5  -9   7-512.406 603.662   1
  -5  -9  -8-18.4646 141.699   3
  -5  -9  -9 499.431 442.867   3
  -5  -9 -10 2188.78 962.823   3
   6   0 -18 4250.11 1418.24   3
   6   0 -17 975.667 660.687   3
   6   0 -16 4029.01 1299.41   3
   6   0 -15-388.832 389.252   3
   6   0 -14 1170.77 661.644   3
   6   0 -13 71.1397 170.794   3
   6   0 -13-129.080 131.752   2
   6   0 -12 509.396 402.473   3
   6   0 -12-9.15979 44.2046   2
   6   0 -11-140.998 217.534   3
   6   0 -11-9.42866 40.7985   2
   6   0 -10 662.912 412.958   3
   6   0 -10 201.893 68.6350   2
   6   0  -9 182.470 242.336   3
   6   0  -9 149.972 102.043   2
   6   0  -8 107632. 2680.35   2
   6   0  -8 118410. 4805.33   3
  -6   0   7-199.156 205.968   3
   6   0  -7-42.6703 206.643   3
   6   0  -7 3.95886 24.5553   2
   6   0  -6 210.559 157.531   3
   6   0  -6 434.179 134.522   2
  -6   0   6 445.510 306.040   3
  -6   0   5 134.242 171.946   3
   6   0  -5-18.0189 148.440   3
   6   0  -4 3603.85 544.548   3
  -6   0   4 3758.76 639.516   3
   6   0  -3 59.4599 84.2887   3
  -6   0   3-2.06265 70.8110   3
   6   0  -2 11832.3 699.439   3
  -6   0   2 11980.7 787.999   3
  -6   0   1 18.4585 30.0545   3
   6   0  -1-27.8287 32.2190   3
  -6   0   0 2900.66 307.124   3
   6   0   0 3307.39 341.291   3
   6   0   1 129.833 73.3752   3
  -6   0  -1-26.4186 34.1164   3
   6   0   2 5565.37 417.554   1
  -6   0  -2 5877.49 527.703   3
   6   0   2 5559.25 693.357   2
   6   0   3 56.4173 86.5684   2
  -6   0  -4 166025. 3203.36   1
   6   0   4 159434. 4101.53   2
  -6   0  -5-36.4662 88.5641   1
   6   0   5 85.5851 109.046   2
   6   0   6 35178.7 2125.69   2
  -6   0  -6 45998.5 2608.18   1
   6   0   7 163.677 154.424   2
  -6   0  -7 109.230 86.8021   1
  -6   0  -8 54988.5 3469.06   1
   6   0   8 43449.5 2547.05   2
   6   0   9-57.0547 107.537   2
  -6   0  -9 392.183 319.487   1
   6   0  10 5177.18 960.126   2
  -6   0 -10 5857.38 1303.12   1
   6   0  11 67.1734 124.401   2
  -6   0 -11-119.746 217.021   1
   6   0  12 33569.2 2574.57   2
   6   0  13 134.346 174.484   2
   6   0  14 4047.94 945.031   2
   6   0  15 162.406 200.467   2
   6   0  16 54.1791 127.307   2
   6   0  17 486.347 334.762   2
   6   2 -18 531.761 677.762   3
   6   2 -17 875.747 604.326   3
   6  -2 -17-235.369 348.642   3
   6  -2 -16 1596.36 903.403   3
   6   2 -16 1944.36 829.551   3
   6   2 -15-133.701 213.623   3
   6  -2 -15 27.8810 157.080   3
   6   2 -14 2606.16 889.544   3
   6  -2 -14 3049.48 1070.99   3
   6  -2 -13 2779.19 722.610   2
   6   2 -13 2817.17 878.260   3
   6  -2 -13 1776.58 885.684   3
   6  -2 -12 14208.4 1593.93   2
   6   2 -12 13617.3 1865.21   3
   6  -2 -12 14335.9 2277.23   3
   6   2 -11 1730.32 616.981   3
   6  -2 -11 2311.93 911.693   3
   6  -2 -11 1483.62 480.272   2
   6   2 -10-129.388 168.624   3
   6  -2 -10-18.3361 123.062   3
   6  -2 -10 287.931 203.027   2
   6   2  -9 2991.26 698.034   3
   6  -2  -9 4102.08 1072.38   3
   6  -2  -9 2468.94 538.691   2
   6   2  -8 18.4407 70.7034   3
   6  -2  -8 225.519 145.758   3
   6   2  -8 522.689 417.748   1
   6  -2  -8 329.467 192.009   2
   6  -2  -7 2240.41 675.812   3
   6   2  -7 2795.34 904.867   1
  -6   2   7 1476.93 598.528   3
   6   2  -7 1991.26 472.741   3
   6  -2  -6 2174.44 629.885   3
   6   2  -6 1921.33 390.106   3
  -6   2   6 943.033 446.669   3
   6   2  -6 2469.60 809.921   1
  -6  -2   5 3931.47 631.008   3
  -6   2   5 4033.03 863.316   3
   6   2  -5 4227.44 1001.88   1
   6   2  -5 4757.56 503.088   3
   6  -2  -5 4542.48 837.959   3
  -6   2   4 36041.8 2325.03   3
   6  -2  -4 43093.4 2330.70   3
   6   2  -4 39336.2 1154.39   3
  -6  -2   4 35660.4 1650.66   3
   6   2  -4 40839.2 2793.03   1
  -6  -2   3 12330.8 773.864   3
   6   2  -3 12022.0 537.368   3
  -6  -2   3 11961.3 658.181   2
   6  -2  -3 13406.3 1130.13   3
  -6   2   3 11874.4 1211.76   3
   6   2  -3 12634.2 1399.32   1
  -6  -2   2 29452.1 908.721   3
   6  -2  -2 31276.8 1493.38   3
   6   2  -2 29234.8 1106.64   2
   6   2  -2 28295.7 820.836   3
  -6  -2   2 28604.6 1214.08   2
   6   2  -2 30741.2 1908.78   1
  -6   2   2 27236.3 1618.56   3
  -6  -2   1 27863.8 880.617   3
   6   2  -1 26781.0 1228.42   2
   6   2  -1 26083.6 1344.67   1
   6  -2  -1 29399.6 1242.45   3
  -6   2   1 24538.4 1306.35   3
  -6  -2   1 26374.1 1309.11   2
  -6  -2   1 28581.7 1787.10   1
  -6  -2   0 62237.8 2283.97   1
   6   2   0 53104.6 1928.49   2
  -6  -2   0 57020.6 2143.74   2
   6  -2   0 59178.5 1617.57   3
  -6  -2   0 52233.3 1294.23   3
  -6   2   0 52670.1 1658.96   3
  -6  -2  -1 12102.3 747.866   1
   6  -2   1 15611.4 873.462   3
  -6   2  -1 12429.5 729.610   3
   6   2   1 11708.2 986.641   2
  -6  -2  -1 12966.6 1101.99   2
   6   2   2 67744.6 2518.12   2
  -6   2  -2 67635.9 1661.65   3
   6  -2   2 64488.6 1699.60   3
  -6  -2  -2 71661.6 2787.43   2
   6  -2   3 5128.69 784.514   1
  -6   2  -3 4534.87 480.783   3
   6   2   3 4121.58 652.246   2
  -6  -2  -3 4243.23 716.850   2
  -6   2  -4 3087.09 401.596   3
  -6  -2  -4 2790.94 622.441   2
   6   2   4 2906.03 587.496   2
   6  -2   4 2816.57 606.722   1
  -6  -2  -5 2623.50 639.968   2
  -6   2  -5 2310.89 378.295   3
   6   2   5 1495.73 427.378   2
   6  -2   5 1842.67 549.257   1
  -6   2  -6 1327.67 333.933   3
  -6  -2  -6 1209.45 448.997   2
   6   2   6 1023.99 367.075   2
   6  -2   6 1664.96 602.745   1
  -6  -2  -7 696.246 361.526   2
  -6   2  -7 1690.72 567.415   1
   6   2   7 987.659 386.217   2
   6  -2   7 1114.07 529.094   1
  -6  -2  -8 2033.32 638.012   2
   6  -2   8 1796.99 537.220   2
   6   2   8 1810.23 540.320   2
  -6   2  -8 1875.82 619.571   1
  -6   2  -9 5868.41 1129.48   1
   6  -2   9 3723.08 786.110   2
   6   2   9 4210.57 846.609   2
   6  -2  10 5966.13 1031.46   2
   6   2  10 3918.09 859.112   2
  -6   2 -10 5680.28 1162.73   1
   6   2  11 11732.5 1517.57   2
   6  -2  11 10748.2 1429.91   2
   6  -2  12 4035.96 878.550   2
   6   2  12 4409.02 939.341   2
   6  -2  13 390.576 287.165   2
   6   2  13 500.451 321.812   2
   6   2  14 2807.35 771.710   2
   6  -2  14 2840.02 798.728   2
   6   2  15 642.382 387.054   2
   6  -2  15-88.1043 143.050   2
   6  -2  16 599.681 368.170   2
   6  -4 -15 646.790 554.307   3
   6  -4 -14 257.341 342.545   3
   6   4 -14 1133.28 484.600   3
   6  -4 -13 226.248 309.955   3
   6   4 -13 318.288 244.547   3
   6   4 -12 23115.9 1928.62   3
   6  -4 -12 19427.4 2764.69   3
   6  -4 -11 40.0822 161.575   3
   6   4 -11 91.5072 119.797   3
   6   4 -10 10978.8 1079.50   3
   6  -4 -10 8729.46 1707.46   3
   6   4  -9 6372.66 696.932   3
   6  -4  -9 7634.81 1518.64   3
  -6  -4   8 3484.19 307.980   2
   6  -4  -8 4781.14 1136.26   3
   6   4  -8 4129.97 447.596   3
   6   4  -7 3894.22 313.213   3
  -6  -4   7 4329.23 410.601   2
   6  -4  -7 3984.90 1001.27   3
   6  -4  -6 2942.67 791.315   3
   6   4  -6 2754.96 192.714   3
   6   4  -6 1966.08 672.834   1
  -6  -4   6 2652.07 368.120   2
  -6   4   6 2143.64 744.612   3
  -6   4   5 1760.71 641.152   3
   6   4  -5 1955.52 622.912   1
   6  -4  -5 1908.64 598.510   3
  -6  -4   5 1118.02 568.639   1
  -6  -4   5 1837.93 339.614   2
   6   4  -4 2062.65 622.230   1
  -6   4   4 1781.51 626.601   3
  -6  -4   4 1353.59 636.911   1
  -6  -4   4 1429.76 323.412   2
   6  -4  -4 1812.12 507.574   3
  -6   4   3 3913.42 855.626   3
   6  -4  -3 4088.69 695.511   3
  -6  -4   3 4287.79 1043.74   1
  -6  -4   3 3976.28 584.250   2
  -6  -4   2 27104.5 660.185   3
  -6  -4   2 30226.9 1721.77   2
   6  -4  -2 29806.5 1672.03   3
  -6  -4   2 33257.9 2680.81   1
  -6   4   2 25015.6 1990.82   3
  -6  -4   1 57526.9 3121.50   1
  -6  -4   1 49703.0 1117.97   3
  -6   4   1 50630.7 2550.98   3
  -6  -4   1 56618.5 2519.26   2
   6  -4  -1 56435.6 2049.54   3
  -6  -4   0 120731. 4009.83   1
  -6  -4   0 115921. 3807.16   2
   6  -4   0 114398. 2611.00   3
  -6  -4  -1 147.461 154.957   2
   6  -4   1 57.9945 56.5424   3
  -6   4  -1 129.800 143.687   3
   6  -4   2 83693.1 2126.37   3
  -6  -4  -2 86520.4 3653.85   2
   6  -4   3 2638.61 395.022   3
  -6   4  -3 2074.14 341.795   3
  -6  -4  -3 2346.47 636.313   2
   6  -4   4 3565.00 846.645   1
  -6   4  -4 3038.99 406.610   3
  -6  -4  -4 3120.27 763.206   2
   6  -4   5 7669.55 1291.45   1
  -6  -4  -5 9209.05 1388.74   2
  -6   4  -5 8315.61 673.500   3
  -6   4  -6 1369.72 300.360   3
   6  -4   6 1538.04 614.182   1
   6  -4   7 1234.43 649.387   1
  -6   4  -7 1275.02 303.362   3
  -6   4  -8 637.757 216.532   3
   6  -4   8 407.009 397.820   1
   6  -4   9-368.999 404.173   1
  -6   4  -9-139.012 106.275   3
  -6   4 -10 9427.87 934.063   3
   6  -4  11 6368.20 1175.14   2
   6  -4  12 848.463 425.177   2
   6  -4  13 375.033 291.816   2
   6  -4  14-50.3800 128.293   2
   6  -4  15 604.342 375.264   2
  -6  -4 -15 620.689 583.478   3
   6  -6 -13 124.141 242.112   3
   6  -6 -12-218.900 304.117   3
   6  -6 -11 6532.58 1597.97   3
   6  -6 -10-172.707 262.792   3
   6  -6  -9 944.505 552.349   3
  -6  -6   8 131.483 110.581   2
   6  -6  -8 128.292 203.200   3
   6  -6  -7 31599.5 2921.36   3
  -6  -6   7 31951.3 1794.73   2
  -6  -6   7 31052.7 3912.45   1
   6  -6  -6 2101.30 730.554   3
  -6  -6   6 1592.99 793.444   1
  -6  -6   5 963.110 352.728   2
  -6  -6   5 782.268 567.617   1
   6  -6  -5 989.589 422.908   3
  -6   6   4 1732.38 687.812   3
  -6  -6   4 2010.29 505.749   2
  -6  -6   4 1052.29 606.899   1
   6  -6  -4 2578.05 662.700   3
   6  -6  -3 12369.0 1282.37   3
  -6   6   3 9165.66 1553.05   3
  -6  -6   3 9747.18 1174.66   2
  -6  -6   3 13386.9 2195.08   1
  -6   6   2 6973.44 1280.32   3
   6  -6  -2 8259.10 959.073   3
  -6  -6   2 6195.62 978.949   2
  -6  -6   1 16209.1 1988.13   1
  -6  -6   1 16265.5 644.747   3
  -6  -6   1 16100.2 1644.42   2
   6  -6  -1 18618.8 1287.47   3
  -6   6   1 15176.4 1739.96   3
  -6  -6   1 16161.3 976.284   3
  -6   6   0 744.552 356.201   3
  -6  -6   0 803.664 289.824   3
  -6  -6   0 969.115 482.636   1
   6  -6   0 843.577 261.175   3
  -6  -6   0 923.769 403.936   2
  -6   6  -1 7306.93 1062.57   3
   6  -6   1 8866.32 773.652   3
  -6  -6  -1 7591.33 1219.88   2
  -6  -6  -1 6714.87 987.834   3
  -6   6  -2 11407.9 1231.85   3
  -6  -6  -2 9907.37 1335.12   3
   6  -6   2 11948.8 900.160   3
  -6  -6  -3 1310.17 515.571   3
   6  -6   3 1121.65 274.190   3
  -6   6  -3 654.964 270.209   3
   6  -6   4 12332.7 1947.48   1
  -6   6  -4 12613.0 1108.21   3
  -6  -6  -4 11436.8 1654.38   3
   6  -6   5 7563.84 1517.14   1
  -6   6  -5 7691.48 807.189   3
  -6  -6  -5 8174.60 1471.57   3
  -6  -6  -6 4751.85 1190.77   3
  -6   6  -6 4731.99 603.683   3
   6  -6   6 4795.35 1293.15   1
  -6   6  -7 1925.65 370.675   3
   6  -6   7 1441.22 830.954   1
  -6  -6  -7 1559.16 703.587   3
  -6   6  -8-65.9919 68.9602   3
   6  -6   8 460.131 502.190   1
  -6  -6  -9 8077.23 1734.95   3
   6  -6   9 9375.13 2191.56   1
  -6  -6 -10 4125.61 1366.77   3
   6  -6  10 4835.33 1698.95   1
   6  -6  11 1614.21 975.809   1
  -6  -6 -11 183.868 292.305   3
  -6  -6 -12 1222.72 766.264   3
   6  -6  12 3800.75 976.158   2
  -6  -6 -13 598.802 558.540   3
   6  -6  13 387.614 323.997   2
   6  -8 -11 2761.86 1026.40   3
   6  -8 -10 3269.28 1066.29   3
   6  -8  -9 146.415 227.684   3
  -6  -8   8 7194.06 2181.41   1
   6  -8  -8 7727.08 1485.87   3
  -6  -8   7 1276.39 978.456   1
   6  -8  -7 521.193 338.780   3
   6  -8  -6 2201.30 686.208   3
  -6  -8   6 1115.46 825.624   1
  -6  -8   5 4656.46 1591.85   1
   6  -8  -5 3753.14 855.990   3
   6  -8  -4 2033.99 582.611   3
  -6  -8   4 3983.34 1412.58   1
  -6  -8   3 968.566 594.778   1
   6  -8  -3 636.149 356.719   3
   6  -8  -2 1908.48 476.842   3
  -6  -8   2 1910.15 912.227   1
   6  -8  -1 6751.25 818.937   3
  -6  -8   1 4955.33 1347.56   1
  -6  -8   0-201.035 277.300   1
   6  -8   0 324.505 166.936   3
  -6  -8   0 266.263 124.852   3
  -6  -8  -1-17.5863 66.0017   3
   6  -8   1 470.944 221.420   3
  -6  -8  -2 213.482 186.007   3
   6  -8   2 214.468 128.083   3
   6  -8   3 4749.11 1393.10   1
  -6  -8  -3 4181.16 930.519   3
   6  -8   3 4464.44 629.111   3
   6  -8   4 100.239 233.759   1
  -6  -8  -4-209.322 226.940   3
   6  -8   5 3465.42 1209.95   1
  -6  -8  -5 4586.02 1147.53   3
  -6  -8  -6 451.172 377.733   3
   6  -8   6 1810.16 956.953   1
  -6  -8  -7-538.752 432.465   3
   6  -8   7-336.592 460.801   1
  -6  -8  -8 2361.47 934.245   3
   6  -8   8 3180.39 1428.11   1
  -6  -8  -9 754.071 553.749   3
   6  -8   9 713.249 715.303   1
  -6  -8 -10 601.689 511.038   3
   6  -8  10 849.490 804.316   1
  -6  -8 -11 68.7627 200.294   3
   6 -10  -7-141.741 179.945   3
  -6 -10   5-3.49974 175.399   1
  -6 -10   4 1295.22 1352.45   1
  -6 -10   3 516.760 624.550   1
  -6 -10   2 617.381 646.405   1
  -6 -10   1-897.015 751.996   1
  -6 -10   0 356.247 444.928   1
  -6 -10  -1 381.114 434.072   1
  -6 -10  -2 1383.64 799.969   1
  -6 -10  -3 1370.26 800.392   1
  -6 -10  -4 1774.59 910.439   1
   7   1 -19-179.276 302.815   3
   7   1 -18 280.962 348.584   3
   7   1 -17 2308.54 963.026   3
   7  -1 -17 2008.55 956.203   3
   7   1 -16 2475.68 969.675   3
   7  -1 -16 1889.02 905.840   3
   7   1 -15 4675.39 1345.77   3
   7  -1 -15 4025.95 1354.20   3
   7   1 -14 286.788 315.064   3
   7  -1 -14 777.899 482.342   3
   7   1 -13 874.719 517.267   3
   7  -1 -13 795.149 588.360   3
   7  -1 -13 285.813 209.388   2
   7   1 -12 333.605 268.394   3
   7  -1 -12-132.340 224.656   3
   7  -1 -12 534.025 267.617   2
   7   1 -11 26073.4 2533.82   3
   7  -1 -11 26221.2 2813.74   3
   7  -1 -11 24398.9 1776.86   2
   7   1 -10 425.836 345.703   3
   7  -1 -10 703.828 412.878   3
   7  -1 -10 344.791 196.049   2
   7   1  -9 1620.67 552.700   3
   7  -1  -9 2480.87 785.245   3
   7  -1  -9 1938.25 436.468   2
   7  -1  -8 14795.4 1099.05   2
   7   1  -8 18383.3 1736.01   3
   7  -1  -8 15764.6 1852.22   3
  -7   1   8 15068.2 1943.91   3
   7  -1  -7 74.9012 137.172   3
  -7   1   7-227.368 227.189   3
  -7  -1   7 268.529 218.764   3
   7   1  -7-50.8128 158.305   3
  -7   1   6 3006.54 749.372   3
   7   1  -6 4094.70 646.969   3
   7  -1  -6 4257.91 823.324   3
  -7  -1   6 3360.95 725.496   3
   7   1  -5 20658.6 1276.89   3
  -7   1   5 20454.3 1781.85   3
   7  -1  -5 22237.8 1678.77   3
  -7  -1   5 19411.7 1519.07   3
   7   1  -4 34344.5 931.230   2
   7  -1  -4 36851.4 1908.25   3
  -7  -1   4 33413.0 1744.24   3
  -7   1   4 33658.0 2091.85   3
   7   1  -4 36191.8 1413.56   3
   7   1  -3 31.0203 54.7724   2
   7   1  -3 61.1481 63.3456   3
   7  -1  -3-50.8250 128.521   3
  -7  -1   3 107.407 89.4052   3
  -7   1   3 70.9028 131.556   3
   7  -1  -2 2543.58 379.167   3
   7   1  -2 2598.60 298.406   3
  -7  -1   2 1989.18 295.006   3
  -7   1   2 2230.76 401.266   3
   7   1  -2 2585.14 360.057   2
   7  -1  -1 1911.05 296.029   3
   7   1  -1 1643.69 239.077   3
  -7   1   1 1817.35 316.606   3
   7   1  -1 2010.73 348.050   2
  -7  -1   1 1747.35 245.098   3
   7   1   0 12887.3 755.987   3
   7  -1   0 14498.9 807.748   3
  -7   1   0 12692.0 746.606   3
  -7  -1   0 15606.4 811.577   3
   7   1   0 12370.0 946.316   2
   7   1   0 13737.2 849.828   1
  -7   1  -1 2731.11 338.708   3
  -7  -1  -1 2899.79 517.817   2
   7   1   1 2253.89 433.739   2
   7  -1   1 2233.64 317.752   3
  -7  -1  -1 2540.27 327.893   3
   7  -1   2 80365.5 2172.27   3
  -7   1  -2 79391.6 1966.20   3
  -7  -1  -2 81310.5 2242.72   3
   7   1   2 72433.0 2648.55   2
  -7  -1  -2 79062.0 2894.03   2
   7   1   3 736.433 274.114   2
   7  -1   3 803.696 252.213   1
  -7   1  -3 840.883 207.243   3
  -7  -1  -3 980.641 331.595   2
  -7   1  -4 7793.40 721.638   3
   7  -1   4 8189.58 990.153   1
   7   1   4 6314.82 871.881   2
  -7  -1  -4 8128.62 1056.52   2
  -7  -1  -4 8887.12 719.520   1
   7   1   5 270.097 209.585   2
  -7  -1  -5 297.145 179.997   1
  -7   1  -5 457.732 209.567   3
  -7  -1  -5 580.846 322.469   2
   7  -1   5 377.563 203.313   2
   7  -1   5 352.132 209.006   1
  -7   1  -6 18508.6 1552.48   1
   7   1   6 15602.8 1510.20   2
   7  -1   6 16145.2 1522.28   2
  -7  -1  -6 20430.3 1858.88   2
  -7  -1  -6 19625.8 1624.06   1
  -7  -1  -7 1023.73 396.101   1
   7   1   7 459.199 287.735   2
  -7  -1  -7 781.289 374.728   2
   7  -1   7 1122.98 419.421   2
  -7   1  -7 959.302 392.625   1
  -7   1  -8 1470.04 491.977   1
  -7  -1  -8 1032.30 476.955   1
   7  -1   8 969.308 397.664   2
  -7  -1  -8 1699.03 579.190   2
   7   1   8 1396.22 473.224   2
  -7  -1  -9-96.8936 173.991   1
   7  -1   9-256.671 214.486   2
  -7  -1  -9-55.6408 119.805   2
  -7   1  -9 171.126 190.810   1
   7   1   9 126.690 154.044   2
   7  -1  10 3282.60 785.618   2
  -7   1 -10 2435.00 727.544   1
   7   1  10 3630.62 836.153   2
  -7  -1 -10 4677.01 1162.43   1
  -7   1 -11 33033.0 3018.05   1
   7   1  11 27800.2 2373.92   2
  -7  -1 -11 38449.6 3529.04   1
   7  -1  11 30752.9 2461.71   2
   7  -1  12 3626.30 882.563   2
  -7  -1 -12 4857.55 1285.17   1
   7   1  12 3639.72 856.667   2
   7  -1  13-216.992 231.294   2
   7   1  13-227.996 226.674   2
   7   1  14-182.168 210.044   2
   7  -1  14-142.680 198.002   2
   7   1  15 182.333 118.367   2
   7  -1  15 31.0851 91.7522   2
   7  -1  16 241.335 244.923   2
   7   1  16 769.192 430.376   2
   7   1  17 1248.88 553.103   2
   7  -1  17 845.752 460.180   2
   7   1  18 182.598 219.120   2
   7  -3 -16-187.945 313.159   3
   7   3 -16-352.763 324.076   3
   7  -3 -15 138.618 262.479   3
   7   3 -15 621.982 408.355   3
   7   3 -14 658.484 406.451   3
   7  -3 -14 8409.23 1877.96   3
   7  -3 -13 156.512 277.436   3
   7   3 -13 680.517 392.001   3
   7  -3 -12-63.4122 179.445   3
   7   3 -12 16.8649 96.2550   3
   7  -3 -11 2245.81 838.301   3
   7   3 -11 1809.42 536.498   3
   7  -3 -11 1934.24 579.676   2
   7  -3 -10 13699.9 1464.68   2
   7   3 -10 14972.0 1481.90   3
   7  -3 -10 16543.6 2278.97   3
   7  -3  -9 320.340 107.183   3
   7  -3  -9 355.989 200.609   2
   7   3  -9 96.6535 109.431   3
   7  -3  -8 728.149 461.296   3
   7   3  -8 1066.45 298.855   3
   7   3  -7 2424.79 389.261   3
  -7   3   7 1323.87 595.335   3
   7   3  -7 3044.62 978.996   1
   7  -3  -7 3287.81 849.580   3
  -7   3   6 1421.25 614.121   3
   7   3  -6 1839.82 668.691   1
   7   3  -6 1997.79 284.876   3
   7  -3  -6 1488.62 513.596   3
  -7  -3   5 11843.3 991.433   3
   7   3  -5 12493.8 592.410   3
   7  -3  -5 13702.1 1492.80   3
  -7   3   5 9893.28 1445.79   3
  -7  -3   5 11047.5 600.008   2
   7   3  -5 11444.4 1626.99   1
   7   3  -4 24324.4 2084.64   1
   7   3  -4 24061.8 784.929   3
  -7  -3   4 22242.3 1053.75   2
   7  -3  -4 26289.5 1850.48   3
  -7  -3   4 23524.5 1205.84   3
  -7   3   4 19851.3 1899.75   3
  -7   3   3 767.251 336.064   3
   7   3  -3 1000.69 376.716   1
   7   3  -3 757.010 144.968   3
   7  -3  -3 718.318 263.832   3
  -7  -3   3 706.130 221.645   2
  -7  -3   3 806.644 178.431   3
   7   3  -2 73902.8 2906.34   1
  -7   3   2 62835.8 2817.70   3
  -7  -3   2 79890.1 3843.76   1
   7  -3  -2 72930.2 2464.64   3
  -7  -3   2 67565.3 1337.26   3
  -7  -3   2 71287.0 2420.35   2
  -7  -3   1 11033.1 613.974   3
   7  -3  -1 9864.84 804.775   3
  -7  -3   1 10049.2 986.852   2
  -7   3   1 8790.72 932.969   3
  -7  -3   1 11042.8 1297.59   1
  -7  -3   0 25421.2 1038.15   3
  -7  -3   0 26299.1 1722.52   2
   7  -3   0 27396.8 1241.93   3
  -7   3   0 24891.7 1389.52   3
  -7  -3   0 30187.5 1927.30   1
   7   3   0 25231.5 1466.48   2
  -7  -3  -1 20871.8 1296.81   1
   7  -3   1 24467.9 1200.95   3
   7   3   1 20425.4 1399.48   2
  -7  -3  -1 21905.2 1681.00   2
  -7   3  -1 20341.6 1145.55   3
  -7  -3  -2 128636. 4249.43   2
   7   3   2 117742. 3585.67   2
  -7   3  -2 119069. 2559.04   3
   7  -3   2 126512. 2649.53   3
  -7  -3  -3 32.5215 93.8175   2
   7  -3   3 34.4118 36.7213   3
  -7   3  -3-126.674 84.1815   3
   7   3   3-111.297 122.010   2
  -7   3  -4 38.4958 45.7060   3
  -7  -3  -4 272.648 215.417   2
   7  -3   4-23.4057 144.925   1
   7   3   4 117.506 120.465   2
   7  -3   5 17585.9 1836.91   1
  -7  -3  -5 17352.2 1804.92   2
   7   3   5 16585.3 1532.01   2
  -7   3  -5 18643.0 1124.42   3
   7  -3   6 1087.24 473.286   1
  -7  -3  -6 859.933 448.977   2
  -7   3  -6 1278.20 302.480   3
   7   3   6 908.812 404.103   2
   7   3   7 367.810 247.183   2
  -7   3  -7-20.7449 43.2243   3
   7  -3   7 115.103 196.063   1
  -7  -3  -7-75.1049 129.746   2
  -7   3  -8 11294.4 996.567   3
   7   3   8 10557.1 1367.39   2
   7  -3   8 11140.7 1896.74   1
   7   3   9 11898.5 1492.66   2
  -7   3  -9 14233.6 1239.95   3
   7  -3   9 12066.1 1541.40   2
   7  -3  10 34.0624 129.835   2
   7   3  10-29.2877 93.0638   2
   7  -3  11 4824.78 994.316   2
   7   3  11 5656.59 1075.15   2
   7  -3  12 1757.57 645.149   2
   7   3  12 1301.13 587.477   2
   7  -3  13 109.877 173.406   2
   7   3  13 230.247 234.941   2
   7  -3  14 248.232 258.274   2
   7  -3  15 1842.63 730.130   2
   7  -3  16 1855.35 684.226   2
   7  -5 -14 1217.94 746.885   3
   7  -5 -13-294.332 353.849   3
   7  -5 -12 603.379 494.314   3
   7  -5 -11 4047.41 1222.10   3
   7  -5 -10 916.155 518.825   3
   7   5 -10 1056.67 180.539   3
   7   5  -9 1.34687 6.99291   3
   7  -5  -9-103.248 190.158   3
  -7  -5   8 31739.5 1260.78   2
   7  -5  -8 36255.2 3194.92   3
   7  -5  -7 501.247 408.287   3
  -7  -5   7 396.542 154.891   2
  -7  -5   6 1838.45 393.049   2
   7  -5  -6 1479.41 561.993   3
  -7  -5   5 12303.5 1077.06   2
  -7   5   5 9240.94 1609.50   3
   7  -5  -5 13497.9 1553.16   3
  -7  -5   5 15709.1 2404.46   1
  -7   5   4 385.887 306.691   3
  -7  -5   4 466.198 398.003   1
  -7  -5   4 164.937 135.413   2
   7  -5  -4 916.732 370.966   3
  -7  -5   3 13388.3 1269.04   2
   7  -5  -3 13069.0 1278.21   3
  -7   5   3 10786.0 1515.31   3
  -7  -5   3 15969.2 2187.35   1
  -7   5   2-87.3537 129.523   3
  -7  -5   2 376.208 82.5634   3
   7  -5  -2 229.776 158.720   3
  -7  -5   2 245.542 179.860   2
  -7  -5   1 9033.99 1392.64   1
  -7  -5   1 8443.44 496.647   3
  -7   5   1 9680.63 1257.09   3
   7  -5  -1 9259.30 877.735   3
  -7  -5   1 8846.20 1138.48   2
  -7  -5   0 648.857 186.711   3
  -7  -5   0 916.945 394.105   1
   7  -5   0 883.303 251.150   3
  -7  -5   0 131.868 148.725   2
  -7   5   0 614.599 271.021   3
  -7  -5  -1 2390.50 667.409   1
   7  -5   1 2551.49 416.050   3
  -7  -5  -1 2076.80 601.548   2
  -7   5  -1 1993.45 497.732   3
   7  -5   2 10141.0 827.584   3
  -7   5  -2 8952.96 939.618   3
  -7  -5  -2 8682.72 1277.66   2
   7  -5   3 742.218 218.230   3
  -7   5  -3 694.520 246.475   3
  -7  -5  -3 598.524 361.752   2
  -7   5  -4 4253.64 570.069   3
   7  -5   4 5974.72 1231.70   1
   7  -5   5 1916.35 691.853   1
  -7   5  -5 1063.92 272.264   3
   7  -5   6 1608.46 693.682   1
  -7   5  -6 1762.05 341.873   3
   7  -5   7 4004.98 1224.55   1
  -7   5  -7 4364.58 556.240   3
  -7   5  -8 1586.03 353.251   3
   7  -5   8 1707.49 851.619   1
  -7   5  -9 14044.7 1101.39   3
   7  -5   9 15845.6 2689.30   1
   7  -5  10 3218.35 1296.86   1
   7  -5  12-167.976 213.030   2
  -7  -5 -13 439.095 462.250   3
   7  -5  13 783.342 446.325   2
   7  -5  14 2398.24 783.563   2
  -7  -5 -14 2610.35 1167.84   3
   7  -7 -12 121.709 247.794   3
   7  -7 -11 194.219 275.596   3
   7  -7 -10 692.167 489.289   3
   7  -7  -9 594.823 436.336   3
   7  -7  -8 2858.71 882.923   3
  -7  -7   7 2155.95 1018.37   1
   7  -7  -7 713.241 417.256   3
  -7  -7   6-7.14982 315.489   1
  -7  -7   6 994.471 376.052   2
   7  -7  -6 681.289 328.977   3
  -7  -7   5 1187.51 438.902   2
  -7  -7   5 1237.11 778.691   1
   7  -7  -5 1264.05 491.456   3
  -7  -7   4 2986.91 1189.27   1
  -7  -7   4 2033.40 580.890   2
   7  -7  -4 2921.93 699.886   3
   7  -7  -3 6907.98 979.780   3
  -7  -7   3 5226.85 984.994   2
  -7  -7   3 8188.70 1911.32   1
  -7  -7   2 855.607 498.845   1
  -7   7   2-75.5301 142.320   3
   7  -7  -2 1363.24 388.626   3
  -7   7   1 158.805 199.845   3
   7  -7  -1 31.9448 67.2553   3
  -7  -7   1-94.9999 191.487   1
  -7  -7   1 3.84971 12.8926   3
  -7  -7   1 12.0594 49.2569   3
  -7  -7   0 511.894 228.245   3
  -7   7   0 164.970 186.766   3
  -7  -7   0 521.961 503.481   1
  -7  -7   0 455.970 154.803   3
   7  -7   0 470.154 208.705   3
  -7   7  -1-229.409 210.904   3
  -7  -7  -1 41.2687 196.585   3
  -7  -7  -1 133.542 214.459   1
   7  -7   1 121.534 111.188   3
   7  -7   2 8458.30 832.730   3
  -7   7  -2 7652.18 1153.97   3
  -7  -7  -2 7560.71 1205.33   3
  -7   7  -3 2162.10 571.506   3
   7  -7   3 2124.85 427.148   3
  -7  -7  -3 2030.93 666.535   3
  -7  -7  -4 452.720 326.498   3
   7  -7   4 892.538 664.702   1
  -7   7  -4 1155.25 396.428   3
  -7  -7  -5 3656.42 1038.61   3
   7  -7   5 3934.15 1199.28   1
  -7   7  -5 3397.73 640.481   3
  -7  -7  -6 8801.68 1676.46   3
   7  -7   6 8455.52 1934.73   1
  -7  -7  -7 8018.34 1684.61   3
   7  -7   7 10836.3 2410.64   1
  -7  -7  -8 174.090 285.055   3
   7  -7   8 68.5901 230.696   1
  -7  -7  -9-246.326 327.971   3
   7  -7   9 242.521 425.349   1
  -7  -7 -10-209.674 307.324   3
   7  -7  10 970.862 780.756   1
   7  -7  11-181.515 365.239   1
  -7  -7 -11 180.391 319.537   3
  -7  -7 -12 3422.62 1299.49   3
   7  -9  -9 1542.90 670.242   3
   7  -9  -8 3873.00 1017.48   3
  -7  -9   7 1006.27 887.811   1
   7  -9  -7-950.776 479.848   3
  -7  -9   6-453.037 616.976   1
   7  -9  -6 356.641 280.319   3
  -7  -9   5-857.820 770.971   1
   7  -9  -5-549.620 322.301   3
  -7  -9   4 1208.15 883.844   1
   7  -9  -4 855.559 316.513   3
   7  -9  -3 4293.53 762.561   3
  -7  -9   3 3294.45 1435.46   1
  -7  -9   2 939.543 700.091   1
   7  -9  -2 1043.30 370.260   3
  -7  -9   1-636.665 566.691   1
   7  -9  -1 62.4604 88.7908   3
   7  -9   0 1509.50 400.645   3
  -7  -9   0 354.630 397.459   1
  -7  -9  -1 7035.55 1630.98   1
  -7  -9  -2 79.7384 223.650   1
  -7  -9  -3 2313.16 944.815   1
   7  -9   3 1615.43 1000.81   1
   7  -9   4 921.956 669.563   1
   7  -9   5 3021.85 1236.07   1
   7  -9   6-186.391 356.444   1
  -7  -9  -7 871.132 546.282   3
  -7  -9  -8 356.758 374.233   3
  -7  -9  -9 1534.58 789.051   3
  -7  -9 -10 499.280 480.625   3
   8   0 -18-626.427 533.283   3
   8   0 -17-796.969 579.661   3
   8   0 -16 80.6717 204.524   3
   8   0 -15 35.5990 150.301   3
   8   0 -14 1913.02 823.011   3
   8   0 -13-20.2010 137.769   3
   8   0 -12 23390.5 2621.76   3
   8   0 -12 25296.5 1541.94   2
   8   0 -11 30.7407 153.500   3
   8   0 -11-17.3706 45.4133   2
   8   0 -10 7758.20 1373.50   3
   8   0 -10 6431.34 701.007   2
   8   0  -9-75.1907 143.831   3
   8   0  -9-81.6793 76.3566   2
  -8   0   8 135.720 260.457   3
   8   0  -8 406.149 161.403   2
   8   0  -8 300.247 236.797   3
  -8   0   7 146.025 234.023   3
   8   0  -7 150.876 246.024   3
   8   0  -6 101090. 3562.29   3
  -8   0   6 88611.5 3881.50   3
  -8   0   5 208.378 162.804   3
   8   0  -5 19.7985 123.578   3
  -8   0   4 811.334 280.612   3
   8   0  -4 880.690 262.732   3
   8   0  -3 33.6267 39.3516   3
  -8   0   3-18.2379 55.2862   3
   8   0  -2 1165.46 235.742   3
  -8   0   2 1312.53 275.402   3
   8   0  -1 68.6014 59.0322   3
  -8   0   1-15.1342 46.3569   3
   8   0   0 1285.71 244.760   3
  -8   0   0 1333.68 241.917   3
   8   0   1-53.9037 72.1124   3
  -8   0  -1-24.9161 47.7896   3
  -8   0  -2 3051.54 405.774   3
   8   0   2 3194.17 589.723   2
  -8   0  -3 35.4519 88.1646   3
   8   0   3 3.66679 70.1776   1
   8   0   3 10.4057 126.231   2
  -8   0  -4 239.814 158.102   3
   8   0   4 218.474 147.347   2
   8   0   5-35.0546 66.4657   2
  -8   0  -6 8385.05 902.947   1
   8   0   6 7962.64 1103.38   2
   8   0   7 77.5022 69.0644   2
  -8   0  -7-215.091 168.577   1
   8   0   8 316.369 259.505   2
  -8   0  -8 131.091 163.901   1
   8   0   9-65.4671 120.439   2
  -8   0  -9 124.200 146.661   1
   8   0  10 328.405 266.453   2
  -8   0 -10-26.3363 122.435   1
   8   0  11 63.2687 153.394   2
  -8   0 -11-521.857 394.582   1
  -8   0 -12 3689.56 1080.59   1
   8   0  12 3682.20 908.390   2
   8   0  13 109.668 175.546   2
   8   0  14 30.1583 108.652   2
   8   0  15 960.269 481.365   2
   8   0  16 535.838 358.365   2
   8   0  17 132.766 282.865   2
   8   2 -18-561.384 457.071   3
   8  -2 -17-358.351 420.860   3
   8   2 -17 279.969 311.577   3
   8  -2 -16 956.434 662.357   3
   8   2 -16 267.281 297.166   3
   8   2 -15 13.8467 86.4012   3
   8  -2 -15 1421.07 768.732   3
   8   2 -14-189.201 236.907   3
   8  -2 -14-119.773 237.578   3
   8   2 -13 256.650 262.448   3
   8  -2 -13 310.764 352.284   3
   8  -2 -13 517.483 308.812   2
   8  -2 -12 1585.24 724.382   3
   8  -2 -12 891.264 401.021   2
   8   2 -12 1475.92 532.987   3
   8  -2 -11 3371.56 1043.16   3
   8  -2 -11 2931.63 645.936   2
   8   2 -11 4075.54 897.555   3
   8  -2 -10 174.121 359.630   3
   8  -2 -10 287.279 192.200   2
   8   2 -10 537.200 305.601   3
   8  -2  -9-101.189 107.068   2
   8   2  -9 84.7276 123.717   3
   8   2  -8 7001.99 1615.96   1
   8  -2  -8 6213.62 1164.00   3
  -8   2   8 5326.58 1212.16   3
   8   2  -8 6266.83 859.883   3
   8   2  -7 67572.8 2456.75   3
   8  -2  -7 72705.0 3800.87   3
  -8   2   7 60714.1 3901.18   3
  -8  -2   7 62944.4 3202.36   3
   8   2  -7 69145.7 4714.24   1
   8   2  -6 3084.56 911.736   1
  -8   2   6 1949.95 643.856   3
  -8  -2   6 2187.31 524.746   3
   8   2  -6 2803.44 435.716   3
   8  -2  -6 3240.64 727.230   3
   8  -2  -5 6715.01 953.400   3
   8   2  -5 6205.39 553.516   3
  -8  -2   5 6064.15 817.866   3
  -8   2   5 5343.23 981.153   3
   8   2  -5 6815.02 1281.13   1
  -8  -2   4 15192.7 1097.41   3
   8  -2  -4 18610.6 1442.36   3
  -8   2   4 13914.7 1459.38   3
   8   2  -4 17318.7 1905.12   1
   8   2  -4 15963.5 784.878   3
   8   2  -3 6047.54 525.748   2
   8  -2  -3 6622.57 759.087   3
  -8  -2   3 5886.85 563.555   3
  -8   2   3 5527.46 828.173   3
   8   2  -3 6927.39 511.792   3
   8   2  -3 6382.88 1031.27   1
   8   2  -2 40439.3 1192.62   3
  -8  -2   2 41933.0 1274.04   3
   8  -2  -2 47964.6 1838.61   3
  -8   2   2 43233.5 2057.65   3
  -8  -2   2 46733.0 1784.54   2
   8   2  -2 44164.4 1644.63   2
   8   2  -2 46673.6 2486.95   1
  -8  -2   1 28311.6 1008.71   3
   8   2  -1 28157.4 1159.72   3
   8  -2  -1 30382.5 1335.53   3
   8   2  -1 27070.3 1436.27   2
  -8   2   1 25485.4 1399.66   3
  -8  -2   1 27555.5 1498.35   2
   8   2  -1 25786.3 1479.82   1
  -8  -2   0 6569.59 533.399   3
   8  -2   0 6819.98 605.728   3
  -8   2   0 6082.17 622.511   3
   8   2   0 6224.84 742.172   2
  -8  -2   0 6743.95 805.851   2
  -8  -2  -1 18472.7 972.849   3
  -8   2  -1 18391.6 1001.59   3
   8  -2   1 22088.6 1121.37   3
   8   2   1 18858.5 1386.22   2
  -8  -2  -1 19993.8 1498.46   2
  -8  -2  -2-58.3205 93.8819   2
   8   2   2 146.887 156.855   2
   8  -2   2 29.1623 49.4161   3
  -8   2  -2 15.8538 47.5736   3
  -8  -2  -2-1.27374 53.9801   3
   8   2   3 18122.9 1502.68   2
  -8  -2  -3 20980.4 1735.38   2
  -8   2  -3 24389.8 1271.05   3
   8  -2   3 20871.1 1267.15   3
   8  -2   4 18489.6 1513.16   1
  -8   2  -4 20454.4 1137.96   3
   8   2   4 17495.8 1552.11   2
  -8  -2  -4 19303.0 1756.88   2
   8  -2   5 3831.29 827.340   1
  -8  -2  -5 3951.64 838.603   2
  -8   2  -5 3162.34 464.602   3
   8   2   5 3128.67 684.201   2
  -8  -2  -6 2098.65 638.459   2
  -8   2  -6 1969.22 397.120   3
   8  -2   6 1887.60 649.844   1
   8   2   6 2152.80 596.216   2
   8  -2   7 4957.57 1125.44   1
   8   2   7 3629.77 784.666   2
  -8   2  -7 3287.39 564.968   3
  -8  -2  -7 3604.80 849.967   2
  -8   2  -8 5186.03 786.583   3
   8  -2   8 4556.04 916.084   2
   8   2   8 3917.95 838.132   2
  -8   2  -9 7365.36 994.895   3
   8   2   9 7091.50 1152.35   2
   8  -2   9 7009.17 1168.50   2
   8  -2  10 61.6264 121.791   2
   8   2  10 234.691 220.043   2
   8  -2  11 38.9769 111.881   2
  -8  -2 -11 198.285 270.283   1
   8   2  11 259.751 249.347   2
  -8  -2 -12 1697.30 764.445   1
   8  -2  12 1801.53 635.606   2
   8   2  12 679.442 345.620   2
   8  -2  13 1969.02 691.232   2
   8   2  13 3132.20 860.367   2
   8  -2  14 449.029 337.327   2
   8   2  14 1098.40 507.178   2
   8   2  15 162.269 200.031   2
   8  -2  15 319.712 284.217   2
   8   2  16 352.551 304.795   2
   8  -2  16 299.509 284.294   2
   8  -2  17 772.877 450.895   2
   8  -4 -15 777.596 591.381   3
   8  -4 -14-67.5928 170.828   3
   8  -4 -13 3557.74 1219.28   3
   8   4 -13 2996.29 674.502   3
   8   4 -12 14080.8 1343.15   3
   8  -4 -12 14640.8 2312.46   3
   8  -4 -11 2081.90 835.599   3
   8   4 -11 1949.90 444.634   3
   8   4 -10 12580.7 985.961   3
   8  -4 -10 11152.8 1894.74   3
   8   4  -9 341.567 131.739   3
   8  -4  -9-285.274 295.831   3
   8   4  -8 343.302 116.928   3
   8  -4  -8 675.379 420.521   3
   8   4  -7 52282.0 1209.18   3
   8  -4  -7 57828.4 3651.24   3
  -8   4   6 23.4399 99.1652   3
   8   4  -6 135.336 126.202   1
  -8  -4   6 272.463 109.778   2
   8   4  -6 236.309 73.8798   3
   8  -4  -6 80.4951 140.534   3
  -8  -4   5 1326.55 299.609   2
  -8   4   5 753.191 446.200   3
   8   4  -5 1083.52 161.042   3
   8  -4  -5 1635.48 512.296   3
   8   4  -5 987.387 445.735   1
   8   4  -4 2665.70 702.384   1
  -8   4   4 1996.81 657.575   3
  -8  -4   4 2930.86 493.270   2
  -8  -4   4 2676.38 367.345   3
   8  -4  -4 2889.27 640.963   3
  -8   4   3 1051.49 431.049   3
  -8  -4   3 116.725 145.789   1
   8  -4  -3 730.680 288.774   3
  -8  -4   3 704.910 165.272   3
  -8  -4   3 625.346 243.544   2
  -8   4   2 9959.19 1264.58   3
  -8  -4   2 11217.5 562.159   3
  -8  -4   2 10398.6 1087.91   2
   8  -4  -2 11995.3 1057.58   3
  -8  -4   2 12580.2 1712.18   1
  -8  -4   1 15204.8 1751.71   1
   8  -4  -1 14077.4 1044.96   3
  -8  -4   1 13136.0 1300.40   2
  -8  -4   1 14342.2 735.244   3
  -8   4   1 11469.6 1248.12   3
  -8  -4   0 414.696 137.761   3
  -8  -4   0 328.840 225.411   1
   8  -4   0 763.514 224.496   3
  -8   4   0 575.728 257.760   3
  -8  -4   0 569.118 282.187   2
  -8  -4  -1 37191.0 2121.41   1
   8  -4   1 41708.1 1747.80   3
  -8  -4  -1 37104.6 2443.28   2
  -8   4  -1 33671.7 1751.03   3
   8  -4   2 21776.0 1214.52   3
  -8   4  -2 19301.8 1233.67   3
  -8  -4  -2 21982.9 1974.16   2
  -8  -4  -3 2320.74 670.969   2
  -8   4  -3 1796.94 349.137   3
   8  -4   3 1452.42 320.409   3
  -8  -4  -4 237.527 222.289   2
  -8   4  -4 52.3331 46.0843   3
   8   4   4 53.1078 96.5398   2
   8  -4   4 307.750 258.590   1
   8  -4   5 228.495 276.029   1
  -8   4  -5 8.33009 32.2883   3
   8   4   5 165.795 166.649   2
   8   4   6 9408.24 1284.18   2
  -8   4  -6 10560.6 865.241   3
   8  -4   6 10233.1 1709.67   1
  -8   4  -7 4027.33 628.192   3
   8  -4   7 3386.53 1081.61   1
   8   4   7 2855.47 718.924   2
   8   4   8 445.307 295.897   2
  -8   4  -8 114.229 101.446   3
   8  -4   8 86.6925 401.308   1
   8   4   9 1594.91 593.411   2
   8  -4   9 1194.46 755.249   1
  -8   4  -9 1302.03 346.621   3
   8  -4  11-243.572 249.623   2
   8  -4  12 660.785 400.643   2
   8  -4  13 478.478 348.125   2
   8  -4  14-493.797 354.698   2
   8  -4  15 1598.54 639.630   2
   8  -6 -13-498.629 459.383   3
   8  -6 -12 1845.88 844.781   3
   8  -6 -11 2302.43 917.509   3
   8  -6 -10-142.932 254.918   3
   8  -6  -9 962.431 540.211   3
   8  -6  -8 404.371 339.922   3
  -8  -6   7 1567.30 385.353   2
   8  -6  -7 1648.55 625.521   3
  -8  -6   6 13932.8 1259.47   2
   8  -6  -6 15497.7 1804.48   3
  -8  -6   5 6897.19 1740.70   1
   8  -6  -5 6402.76 1089.28   3
  -8  -6   5 5446.00 819.640   2
  -8  -6   4-8.84390 121.696   1
   8  -6  -4 564.686 346.878   3
  -8  -6   4 858.579 345.462   2
  -8   6   3 3660.89 984.263   3
  -8  -6   3 3866.92 768.517   2
   8  -6  -3 4573.82 781.941   3
  -8  -6   3 5231.06 1392.74   1
  -8   6   2 3341.14 853.039   3
  -8  -6   2 3063.50 220.704   3
   8  -6  -2 3462.29 612.806   3
  -8  -6   2 2584.23 291.660   3
  -8  -6   2 3075.51 729.732   2
  -8  -6   2 3517.01 1044.81   1
  -8  -6   1 2214.25 448.386   3
  -8  -6   1 3213.30 959.760   1
  -8   6   1 1853.71 625.388   3
   8  -6  -1 2680.62 510.555   3
  -8  -6   1 3248.49 757.521   2
  -8  -6   1 2862.73 311.145   3
  -8   6   0 579.465 263.744   3
  -8  -6   0 1027.94 231.726   3
   8  -6   0 1149.46 323.950   3
  -8  -6   0 703.596 392.006   1
  -8  -6   0 1177.72 477.735   2
  -8   6  -1 127.962 89.1967   3
   8  -6   1 95.4259 95.4106   3
   8  -6   2 261.637 153.531   3
  -8  -6  -2 327.598 378.680   1
  -8   6  -2 229.268 194.256   3
   8  -6   3 32550.9 1636.81   3
  -8   6  -3 30322.8 1928.54   3
   8  -6   4 4398.36 663.764   3
   8  -6   4 5418.71 1324.49   1
  -8   6  -4 3376.60 613.304   3
   8  -6   5 435.447 374.825   1
  -8   6  -5 882.573 282.280   3
   8  -6   6 450.638 486.223   1
  -8   6  -6 31.3847 56.0659   3
   8  -6   7 1350.84 775.116   1
  -8   6  -7 759.351 250.483   3
   8  -6   8 1640.41 892.577   1
   8  -6   9 1200.19 797.381   1
   8  -6  10 2784.12 1247.60   1
   8  -6  11-35.2175 206.525   1
  -8  -6 -12 535.257 510.883   3
   8  -6  12 96.8779 183.031   2
  -8  -6 -13 4039.47 1523.91   3
   8  -6  13 4066.20 1112.85   2
   8  -8 -11-282.988 325.202   3
   8  -8 -10-308.185 315.121   3
   8  -8  -9 2298.82 804.594   3
   8  -8  -8 38.6819 111.000   3
  -8  -8   7 81.9214 262.721   1
   8  -8  -7 1980.57 685.943   3
  -8  -8   6-241.856 391.352   1
   8  -8  -6 502.880 322.229   3
  -8  -8   5 917.469 632.751   1
   8  -8  -5 1690.77 563.373   3
  -8  -8   4-138.588 330.206   1
   8  -8  -4 8.08709 67.7953   3
   8  -8  -3 4903.95 837.857   3
  -8  -8   3 2723.07 1297.48   1
  -8  -8   2 355.529 432.737   1
   8  -8  -2 717.295 292.402   3
  -8  -8   1 2013.15 852.402   1
   8  -8  -1 852.584 301.972   3
   8  -8   0 549.733 249.956   3
  -8  -8   0-157.101 257.731   1
  -8  -8  -1 137.675 143.875   3
  -8  -8  -1 548.430 417.677   1
   8  -8   1 123.094 115.422   3
  -8  -8  -2 149.011 171.116   3
   8  -8   2 113.228 102.672   3
  -8  -8  -3 2726.06 769.493   3
   8  -8   3 4807.15 711.821   3
   8  -8   3 4751.93 1391.71   1
  -8  -8  -3 4923.18 1262.56   1
   8  -8   4 514.440 554.180   1
  -8  -8  -4 674.634 417.328   3
  -8  -8  -5-41.8142 122.665   3
   8  -8   5 414.381 599.170   1
  -8  -8  -6 1940.12 759.726   3
   8  -8   6 1069.10 728.263   1
  -8  -8  -7-191.834 344.603   3
   8  -8   7 181.421 345.533   1
  -8  -8  -8 50.6853 161.476   3
   8  -8   8-406.649 553.734   1
  -8  -8  -9-547.909 550.530   3
   8  -8   9 110.232 335.751   1
  -8  -8 -10 1261.07 756.169   3
  -8  -8 -11 2.25705 306.507   3
   8 -10  -7 856.847 443.269   3
  -8 -10   5-478.645 619.629   1
  -8 -10   4-1179.63 945.210   1
  -8 -10   3 2194.07 1247.50   1
  -8 -10   2-1964.68 1156.59   1
  -8 -10   1 424.295 552.065   1
  -8 -10   0 85.4181 303.272   1
  -8 -10  -1-536.071 529.409   1
  -8 -10  -2 4198.20 1376.05   1
  -8 -10  -3 1228.46 727.104   1
   9   1 -18 147.330 254.646   3
   9  -1 -17 1538.13 817.417   3
   9   1 -17 1796.73 825.573   3
   9  -1 -16-264.912 340.971   3
   9   1 -16-167.566 276.345   3
   9  -1 -15 343.255 366.765   3
   9   1 -15 182.927 248.395   3
   9  -1 -14 2013.18 848.762   3
   9   1 -14 449.552 370.730   3
   9  -1 -13 3309.37 1044.98   3
   9   1 -13 3432.10 980.048   3
   9  -1 -12-194.257 264.324   3
   9  -1 -12 26.1946 69.8336   2
   9   1 -12 314.400 285.198   3
   9   1 -11 1160.84 457.340   3
   9  -1 -11 848.145 317.898   2
   9  -1 -11 912.537 499.012   3
   9  -1 -10 7127.42 853.876   2
   9   1 -10 7877.63 1260.44   3
   9  -1 -10 7537.91 1385.64   3
  -9   1   9 1125.03 706.605   3
   9  -1  -9 1469.89 359.213   2
   9   1  -9 2137.91 605.084   3
   9  -1  -9 1677.07 632.725   3
  -9   1   8 2934.29 854.449   3
  -9  -1   8 2569.27 734.749   3
   9   1  -8 3596.87 719.593   3
   9  -1  -8 4081.33 908.360   3
  -9   1   7 479.716 327.531   3
  -9  -1   7 734.377 350.853   3
   9   1  -7 235.338 179.153   3
   9   1  -6 8483.84 462.104   2
   9   1  -6 9692.51 950.199   3
   9  -1  -6 9915.66 1162.85   3
  -9  -1   6 8966.27 1170.55   3
  -9   1   6 9189.51 1311.17   3
   9   1  -5 16678.9 1092.23   3
   9   1  -5 16844.5 794.860   2
   9  -1  -5 17536.8 1418.29   3
  -9   1   5 13382.4 1477.70   3
  -9  -1   5 15278.3 1376.71   3
  -9   1   4 504.509 154.304   3
   9   1  -4 1039.20 232.955   2
   9   1  -4 590.863 184.137   3
   9  -1  -4 898.585 276.875   3
  -9  -1   4 777.410 305.752   3
   9  -1  -3 40795.7 1724.28   3
  -9  -1   3 34610.7 1556.27   3
  -9   1   3 36004.3 1953.25   3
   9   1  -3 38565.8 1524.68   2
   9   1  -3 37649.1 1344.70   3
   9   1  -2 198.495 146.431   2
   9   1  -2 221.728 107.153   3
   9  -1  -2 234.362 133.863   3
  -9  -1   2 52.7277 74.2397   3
  -9   1   2 258.621 143.722   3
   9  -1  -1 6577.10 598.806   3
  -9   1   1 6355.22 641.622   3
   9   1  -1 6635.71 556.334   3
   9   1  -1 6701.43 741.441   2
  -9  -1   1 5921.59 526.619   3
  -9   1   0 4470.48 499.791   3
   9   1   0 4389.96 497.090   3
   9  -1   0 5540.37 596.922   3
  -9  -1   0 5137.69 508.765   3
   9   1   0 4733.43 668.403   2
  -9   1  -1 3503.51 436.581   3
   9  -1   1 3389.39 437.436   3
   9   1   1 3231.49 585.445   2
  -9  -1  -1 3665.58 443.983   3
   9  -1   2 34010.5 1554.05   3
  -9  -1  -2 30791.4 1365.86   3
   9   1   2 31829.8 1934.64   2
   9  -1   3 12626.9 1031.16   1
  -9   1  -3 13017.2 906.809   3
   9   1   3 10578.3 1169.72   2
  -9  -1  -3 14254.5 1082.38   3
  -9   1  -4 4707.81 569.097   3
   9   1   4 4743.05 806.345   2
   9  -1   4 5314.99 804.148   1
  -9  -1  -5 28111.1 1154.30   1
  -9   1  -5 25514.5 1446.22   3
   9   1   5 25313.1 1941.76   2
   9  -1   5 26120.1 2037.51   2
   9  -1   5 28607.8 2045.05   1
   9   1   6 3472.47 762.687   2
  -9   1  -6 4203.27 661.831   3
   9  -1   6 3870.90 812.498   2
  -9  -1  -6 3846.96 566.605   1
  -9  -1  -7 143.632 162.256   1
   9   1   7 191.721 203.966   2
  -9   1  -7-31.1627 68.8305   3
   9  -1   7-202.309 191.879   2
   9   1   8 21.1091 76.8067   2
   9  -1   8-40.9321 124.049   2
  -9  -1  -8-166.830 178.100   1
   9  -1   9 5121.63 1016.20   2
  -9   1  -9 6241.64 1090.65   1
  -9  -1  -9 6862.56 1192.27   1
   9   1   9 4702.98 978.418   2
   9  -1  10 1091.34 474.344   2
   9   1  10 1340.59 537.861   2
  -9   1 -10 2070.90 672.809   1
  -9  -1 -10 1506.65 600.442   1
  -9   1 -11 7244.23 1322.02   1
  -9  -1 -11 8103.00 1500.29   1
   9  -1  11 6859.75 1261.03   2
   9   1  11 5882.04 1148.72   2
   9   1  12 7912.17 1359.90   2
   9  -1  12 7512.77 1334.20   2
  -9  -1 -12 7829.30 1578.44   1
   9  -1  13 9002.05 1513.85   2
   9   1  13 8335.94 1419.81   2
   9   1  14-91.4258 160.678   2
   9  -1  14 592.570 432.670   2
   9  -1  15 1291.50 579.978   2
   9   1  15 1370.90 592.775   2
   9   1  16-84.6919 174.657   2
   9  -1  16 524.050 368.295   2
   9   1  17 87.9565 164.043   2
   9  -1  17-144.080 199.166   2
   9  -3 -16 150.892 269.284   3
   9  -3 -15 882.973 443.012   3
   9   3 -15 358.795 290.809   3
   9  -3 -14-80.2479 182.766   3
   9   3 -14 238.964 230.998   3
   9  -3 -13 55.9069 396.435   3
   9   3 -13 386.417 271.398   3
   9   3 -12 541.743 297.768   3
   9  -3 -12 763.298 482.207   3
   9  -3 -11 1874.38 547.471   2
   9   3 -11 1536.76 487.494   3
   9  -3 -11 1450.80 681.821   3
   9   3 -10 26559.5 1774.04   3
   9  -3 -10 28395.3 2881.71   3
   9  -3 -10 24573.3 1937.25   2
   9   3  -9 5230.99 701.031   3
   9  -3  -9 4981.68 1153.50   3
   9   3  -8 7834.99 749.485   3
   9  -3  -8 9433.36 1490.12   3
   9   3  -7 8390.08 673.031   3
   9  -3  -7 8853.48 1365.07   3
   9   3  -7 9026.71 1708.20   1
  -9  -3   7 7612.54 1049.87   3
  -9   3   6 892.072 458.517   3
  -9  -3   6 1967.67 492.533   3
   9   3  -6 2390.06 322.476   3
   9   3  -6 2073.44 757.886   1
   9  -3  -6 2868.20 730.958   3
  -9  -3   5 642.618 260.893   3
  -9   3   5 305.302 253.723   3
   9   3  -5 672.037 159.914   3
   9  -3  -5 612.814 311.879   3
  -9   3   4-176.755 186.785   3
  -9  -3   4 82.8200 89.0322   2
   9  -3  -4 203.763 169.971   3
   9   3  -4 118.849 74.1498   3
  -9  -3   4 244.197 125.823   3
   9   3  -3 15952.0 1520.18   1
   9   3  -3 17035.6 824.350   3
   9  -3  -3 18548.9 1379.44   3
  -9  -3   3 18051.2 1164.03   2
  -9   3   3 17349.2 1640.50   3
  -9  -3   3 16216.0 910.161   3
   9   3  -2 24438.8 1657.00   1
  -9  -3   2 24585.5 998.550   3
   9   3  -2 24942.5 1352.99   2
   9  -3  -2 28029.0 1531.75   3
  -9  -3   2 27408.5 1607.41   2
  -9   3   2 23331.4 1762.76   3
  -9  -3   1 3452.97 378.263   3
   9  -3  -1 4077.01 549.767   3
   9   3  -1 3234.30 527.446   2
  -9   3   1 3244.13 581.979   3
  -9  -3   1 3699.91 637.280   2
   9   3   0 164898. 4064.64   2
   9  -3   0 178646. 3421.27   3
  -9  -3   0 173359. 4651.50   2
  -9  -3   0 172082. 2883.22   3
  -9   3   0 162098. 3749.94   3
  -9  -3  -1 23706.3 1206.18   3
   9   3   1 21826.4 1581.40   2
  -9   3  -1 23170.3 1322.42   3
  -9  -3  -1 24346.3 1854.04   2
   9  -3   1 27553.2 1448.53   3
  -9  -3  -1 26698.4 1674.85   1
   9  -3   2 2672.15 425.146   3
  -9  -3  -2 2648.22 465.528   1
  -9  -3  -2 2080.33 561.599   2
  -9   3  -2 2216.51 388.599   3
   9   3   2 1928.78 488.476   2
  -9  -3  -3 29159.2 1296.54   1
   9  -3   3 24626.1 1408.53   3
  -9   3  -3 23703.4 1252.20   3
   9   3   3 23565.2 1812.39   2
  -9  -3  -3 25539.9 2120.08   2
   9  -3   4 16909.0 1696.67   1
  -9   3  -4 15185.7 1008.13   3
   9   3   4 16419.6 1570.83   2
  -9  -3  -4 16166.3 1750.46   2
  -9  -3  -5 951.115 438.625   2
  -9   3  -5 1200.11 320.991   3
   9   3   5 735.066 364.782   2
   9  -3   5 742.926 345.999   1
   9  -3   6 1418.86 589.670   1
  -9   3  -6 880.016 265.098   3
   9   3   6 1365.78 503.630   2
  -9   3  -7 9787.75 930.921   3
   9   3   7 9715.98 1335.74   2
   9  -3   7 11304.0 1808.50   1
  -9   3  -8 8859.16 918.875   3
   9  -3   8 8209.27 1591.14   1
   9   3   8 8386.66 1271.91   2
   9  -3   9 1033.93 491.779   2
   9   3   9 425.922 261.906   2
   9  -3  10 5403.10 1114.95   2
   9   3  10 3734.27 890.820   2
   9  -3  11 2661.71 779.480   2
   9   3  11 2587.58 767.584   2
   9  -3  12 370.803 329.069   2
   9   3  12 643.301 385.061   2
   9  -3  13 151.537 200.974   2
   9   3  13 580.550 403.635   2
   9  -3  14 425.600 187.257   2
   9   3  14 885.417 419.018   2
   9  -3  15 2053.83 743.501   2
   9   3  15 3585.84 998.159   2
   9  -3  16 4519.54 1144.93   2
   9  -5 -14 2561.13 1045.73   3
   9  -5 -13 643.442 514.333   3
   9  -5 -12 523.964 443.872   3
   9  -5 -11-266.000 323.098   3
   9   5 -10 19724.7 754.468   3
   9  -5 -10 22676.0 2704.62   3
   9  -5  -9 11873.6 1872.09   3
   9   5  -9 12691.8 511.153   3
   9  -5  -8 10977.0 1678.94   3
  -9  -5   7 102.928 76.7460   2
   9  -5  -7 322.512 228.024   3
   9  -5  -6 6113.85 1108.18   3
  -9  -5   6 5450.40 657.748   2
  -9  -5   5 17072.6 1314.19   2
   9  -5  -5 17163.1 1717.09   3
  -9  -5   4 3009.85 1043.24   1
   9  -5  -4 2900.38 656.570   3
  -9  -5   4 2714.05 564.774   2
  -9   5   3 1479.21 560.955   3
  -9  -5   3 2206.50 929.066   1
  -9  -5   3 1149.07 197.059   3
   9  -5  -3 1155.06 361.924   3
  -9  -5   3 1728.47 473.115   2
  -9  -5   2 6418.71 439.050   3
   9  -5  -2 6860.69 848.408   3
  -9  -5   2 6078.16 951.432   2
  -9   5   2 6442.52 1099.88   3
  -9  -5   2 7641.16 1476.70   1
  -9  -5   1 13309.7 794.431   3
   9  -5  -1 11122.5 1006.17   3
  -9  -5   1 8819.20 1207.64   2
  -9   5   1 7875.26 1158.21   3
  -9  -5   1 10906.5 1685.08   1
  -9  -5   0 3573.22 417.479   3
  -9  -5   0 4220.25 984.568   1
   9  -5   0 3882.84 566.314   3
  -9   5   0 2434.77 608.416   3
  -9  -5   0 3460.65 785.771   2
  -9  -5  -1 9226.09 1246.49   1
  -9  -5  -1 9675.54 871.650   3
   9  -5   1 11195.8 1021.26   3
  -9  -5  -1 9625.58 1382.91   2
  -9   5  -1 7622.40 982.521   3
  -9  -5  -2 23238.9 1881.97   1
   9  -5   2 22727.7 1360.57   3
  -9  -5  -2 22830.2 2211.91   2
  -9   5  -2 17736.7 1395.34   3
   9  -5   3 129.378 40.2667   3
  -9   5  -3 34.5479 64.3130   3
   9  -5   4 2385.37 801.857   1
   9  -5   4 2549.25 511.219   3
  -9   5  -4 2502.66 474.551   3
  -9   5  -5-75.7579 82.1822   3
   9  -5   5 447.170 344.620   1
   9  -5   6 8389.42 1574.28   1
  -9   5  -6 6497.28 729.042   3
  -9   5  -7 42596.5 1902.72   3
   9  -5   7 50241.8 4445.78   1
  -9   5  -8 1887.47 397.256   3
   9  -5   8 2219.43 968.262   1
   9  -5   9 1719.65 887.050   1
   9  -5  10 7057.82 1886.92   1
   9  -5  12 3788.74 1025.72   2
   9  -5  13 158.742 210.981   2
   9  -5  14 2769.89 888.656   2
   9  -7 -12 813.776 557.674   3
   9  -7 -11-821.041 537.945   3
   9  -7 -10 1404.18 669.084   3
   9  -7  -9 255.338 275.185   3
   9  -7  -8 921.419 486.258   3
   9  -7  -7 1614.72 644.739   3
   9  -7  -6 102.431 160.252   3
  -9  -7   5 13653.8 1518.23   2
   9  -7  -5 15920.1 1705.70   3
  -9  -7   5 13744.4 2688.30   1
  -9  -7   4 5232.00 1600.95   1
   9  -7  -4 3571.09 755.156   3
  -9  -7   4 3889.06 828.671   2
  -9  -7   3 1266.71 746.891   1
   9  -7  -3 1775.35 473.243   3
  -9  -7   3 905.940 419.116   2
   9  -7  -2 7643.37 967.012   3
  -9  -7   2 8393.08 1844.61   1
  -9  -7   1 357.146 160.199   3
  -9  -7   1 110.423 277.627   1
  -9  -7   1 580.592 125.123   3
   9  -7  -1 424.093 214.312   3
  -9   7   0 2657.72 803.151   3
  -9  -7   0 3452.19 660.812   3
  -9  -7   0 3762.83 421.607   3
   9  -7   0 4506.31 670.378   3
  -9  -7   0 3809.11 1078.18   1
  -9   7  -1-149.867 178.809   3
  -9  -7  -1 20.5909 77.5054   3
  -9  -7  -1 95.4292 89.7682   3
   9  -7   1 63.6217 88.9397   3
  -9   7  -2 767.700 372.204   3
  -9  -7  -2 1100.08 516.246   3
   9  -7   2 1754.33 407.582   3
  -9  -7  -2 1895.40 691.509   1
  -9  -7  -3 4040.52 1000.02   1
   9  -7   3 4102.15 643.457   3
  -9  -7  -3 2700.81 805.940   3
  -9   7  -3 3017.07 702.088   3
  -9  -7  -4-55.9202 136.441   3
  -9   7  -4 134.034 144.690   3
   9  -7   5 4176.24 1272.40   1
   9  -7   6 114.762 240.770   1
  -9  -7  -7-71.9109 168.155   3
   9  -7   7 601.416 559.848   1
   9  -7   8 151.084 607.776   1
  -9  -7  -8-601.005 485.856   3
  -9  -7  -9 1174.15 603.123   3
   9  -7   9 1914.80 1215.35   1
   9  -7  10 2951.91 1365.26   1
  -9  -7 -10 2114.99 970.482   3
  -9  -7 -11 1712.32 903.788   3
   9  -7  11 2921.57 1408.91   1
  -9  -7 -12 774.030 648.865   3
   9  -9  -9 907.960 521.995   3
   9  -9  -8-487.334 350.642   3
   9  -9  -7 304.330 265.777   3
  -9  -9   6 2460.35 1323.81   1
   9  -9  -6 569.129 345.510   3
  -9  -9   5-709.010 712.023   1
   9  -9  -5-36.9315 96.4784   3
  -9  -9   4 459.558 561.390   1
   9  -9  -4 830.324 364.164   3
   9  -9  -3-123.890 197.823   3
  -9  -9   3-354.842 514.376   1
   9  -9  -2 1030.90 373.294   3
  -9  -9   2 1618.77 1082.62   1
  -9  -9   1-68.5624 259.599   1
   9  -9  -1-187.305 166.749   3
  -9  -9   0-161.050 325.472   1
   9  -9   0 144.428 144.521   3
  -9  -9  -1 375.343 411.051   1
  -9  -9  -2 1105.58 651.933   1
  -9  -9  -3-1085.94 626.353   1
   9  -9   3 343.771 427.472   1
  -9  -9  -4 1123.27 644.874   1
   9  -9   4 769.680 631.140   1
   9  -9   5 530.467 520.226   1
  -9  -9  -5 1034.02 616.655   1
  10   0 -18 709.866 553.287   3
  10   0 -17-266.621 336.186   3
  10   0 -16-359.809 370.235   3
  10   0 -15-483.726 416.851   3
  10   0 -14 448.307 225.356   3
  10   0 -13-365.678 330.219   3
  10   0 -12 3923.00 555.068   2
  10   0 -12 4373.08 1082.79   3
  10   0 -11 80.4744 77.2114   2
  10   0 -11-120.567 182.870   3
  10   0 -10 4098.51 537.126   2
  10   0 -10 5059.38 1049.31   3
  10   0  -9 8.33676 70.5762   2
  10   0  -9 285.221 238.081   3
 -10   0   8 860.281 413.848   3
  10   0  -8 920.072 385.493   3
 -10   0   7-188.434 201.109   3
  10   0  -7 68.7141 69.2863   3
 -10   0   6 3040.88 730.495   3
  10   0  -6 4210.18 690.204   3
 -10   0   5-51.0804 124.849   3
  10   0  -5 86.2636 113.040   3
  10   0  -4-49.0255 63.7226   3
 -10   0   4 160.877 114.040   3
  10   0  -3-27.2908 64.9676   3
 -10   0   3 32.4907 103.265   3
 -10   0   2 8686.76 778.950   3
  10   0  -2 10026.9 747.862   3
  10   0  -1 76.5477 63.8706   3
 -10   0   1 82.2394 65.0834   3
 -10   0   0 4641.62 511.088   3
  10   0   0 4881.53 531.187   3
  10   0   1-26.1850 79.3179   3
 -10   0  -1 16.5666 66.8923   3
 -10   0  -2 446.962 171.017   3
  10   0   2 103.657 83.1906   2
  10   0   3 1.24876 68.0182   2
 -10   0  -3-53.6506 70.0025   3
  10   0   3-81.6410 73.5524   1
 -10   0  -4 5696.13 681.456   3
  10   0   4 5563.44 921.243   2
  10   0   5 28.1765 166.725   2
 -10   0  -5-89.6486 100.805   3
 -10   0  -6 11405.9 1179.44   3
  10   0   6 10742.0 1357.84   2
  10   0   7-202.377 199.993   2
 -10   0  -8 8395.48 1077.06   1
  10   0   8 8106.46 1240.68   2
  10   0   9 51.2538 126.755   2
 -10   0  -9 81.4776 120.184   1
 -10   0 -10 11093.0 1427.03   1
  10   0  10 12800.1 1688.07   2
  10   0  11-76.8721 152.072   2
 -10   0 -11 0.93266 89.9878   1
  10   0  12 409.678 190.263   2
 -10   0 -12 873.416 452.179   1
  10   0  13 116.126 183.180   2
  10   0  14 1701.50 635.272   2
  10   0  15-367.532 319.098   2
  10   0  16 234.998 262.523   2
  10   0  17-254.432 275.957   2
  10   2 -17 4489.25 1186.96   3
  10   2 -16-179.830 242.212   3
  10  -2 -16-172.482 270.870   3
  10   2 -15 298.081 294.844   3
  10  -2 -15-407.415 402.572   3
  10   2 -14 296.926 277.634   3
  10  -2 -14 373.484 380.752   3
  10   2 -13 185.957 205.678   3
  10  -2 -13-11.0076 132.590   3
  10  -2 -12-171.795 167.845   2
  10   2 -12-153.778 179.474   3
  10  -2 -12 377.297 259.195   3
  10  -2 -11-226.583 177.713   2
  10   2 -11-455.487 276.730   3
  10  -2 -11 209.747 263.839   3
  10  -2 -10 1306.81 405.477   2
  10   2 -10 1557.85 480.691   3
  10  -2 -10 879.119 553.051   3
  10   2  -9 1077.96 377.915   3
  10  -2  -9 254.143 259.520   3
 -10  -2   8 3306.96 834.123   3
  10   2  -8 3966.74 639.762   3
  10   2  -8 3272.01 1130.71   1
  10  -2  -8 4839.22 995.096   3
 -10   2   7 5604.49 1193.14   3
  10   2  -7 6231.98 713.392   3
  10  -2  -7 7834.73 1184.60   3
 -10  -2   7 6057.71 1015.07   3
  10   2  -7 7213.83 1562.74   1
  10   2  -6 20630.7 1145.86   3
 -10  -2   6 17730.1 1589.37   3
  10  -2  -6 20624.2 1776.37   3
 -10   2   6 18740.2 2012.73   3
  10   2  -6 21405.7 2522.44   1
 -10  -2   5 49.5993 74.2398   3
 -10   2   5 57.2741 148.144   3
  10   2  -5 266.379 269.686   1
  10   2  -5 45.4208 36.5249   2
  10   2  -5 115.274 114.909   3
  10  -2  -5 285.389 199.181   3
 -10   2   4 583.726 283.589   3
  10   2  -4 473.347 162.922   3
  10  -2  -4 262.010 168.988   3
  10   2  -4 545.384 165.368   2
 -10  -2   4 193.277 134.897   3
  10   2  -3 1779.50 307.503   3
  10   2  -3 2199.19 652.675   1
  10  -2  -3 2255.61 440.659   3
 -10  -2   3 1876.24 344.222   3
  10   2  -3 1690.11 337.260   2
 -10   2   3 1956.11 519.327   3
  10   2  -2 7655.80 599.730   3
  10  -2  -2 10001.5 870.270   3
 -10  -2   2 8143.74 644.497   3
  10   2  -2 9054.87 870.874   2
 -10   2   2 8112.45 932.972   3
  10   2  -2 10557.3 1241.28   1
 -10   2   1 15893.4 1180.47   3
  10   2  -1 18735.0 1074.92   3
 -10  -2   1 18627.8 951.402   3
  10  -2  -1 19698.9 1163.62   3
  10   2  -1 17850.2 1318.46   2
  10   2  -1 18405.1 1369.62   1
  10   2   0 93344.9 2218.16   1
  10   2   0 83315.1 3058.68   2
 -10   2   0 87010.9 2567.35   3
 -10  -2   0 91127.7 3292.85   2
  10   2   1 587.511 293.483   2
 -10  -2  -1 557.431 187.924   3
 -10   2  -1 559.093 199.050   3
  10  -2   1 345.246 152.406   3
 -10  -2  -1 756.714 343.342   2
  10   2   2 121.647 106.227   2
 -10   2  -2 145.211 93.2264   3
  10  -2   2 107.729 57.4439   3
 -10  -2  -2 138.832 112.339   3
 -10  -2  -2 196.845 220.172   2
  10  -2   3 15360.3 1199.41   3
  10   2   3 15552.0 1507.25   2
 -10  -2  -3 15722.1 1615.26   2
 -10   2  -3 15417.1 1034.47   3
 -10  -2  -3 18340.6 1323.15   3
  10  -2   4 21892.4 1681.19   1
 -10   2  -4 28806.9 1564.23   3
 -10  -2  -4 25343.8 2159.90   2
  10   2   4 24625.7 1965.95   2
  10  -2   5 2527.96 679.486   1
 -10   2  -5 2061.25 408.087   3
 -10  -2  -5 2506.71 713.247   2
  10   2   5 2124.35 606.503   2
 -10   2  -6 5081.37 671.721   3
  10   2   6 5265.35 978.490   2
 -10  -2  -6 5117.86 1054.56   2
  10  -2   6 5090.86 1037.23   1
 -10  -2  -6 6843.76 715.755   1
  10  -2   7 2310.77 760.685   1
 -10   2  -7 1498.17 384.391   3
 -10  -2  -7 1665.65 430.733   1
  10  -2   7 1841.46 596.708   2
  10   2   7 1280.27 515.952   2
 -10  -2  -8-202.836 180.199   1
  10  -2   8 84.5780 225.758   2
  10   2   8 31.2473 102.258   2
 -10  -2  -9 818.168 364.379   1
  10  -2   9 621.961 368.219   2
  10   2   9 587.734 345.315   2
 -10  -2 -10 243.860 151.398   1
  10   2  10 126.592 163.370   2
  10  -2  11 3451.45 922.772   2
 -10  -2 -11 4550.19 1060.02   1
  10   2  11 2213.95 707.079   2
  10  -2  12 1470.10 679.902   2
  10   2  12 1565.39 618.983   2
  10  -2  13-365.498 313.872   2
  10   2  13 141.880 207.055   2
  10  -2  14 188.875 226.282   2
  10   2  14 144.003 122.151   2
  10  -2  15 1049.69 550.111   2
  10   2  15 238.475 263.012   2
  10   2  16 571.248 403.734   2
  10  -2  16 597.879 477.060   2
  10  -2  17 439.191 358.842   2
  10  -4 -15 893.185 628.761   3
  10  -4 -14-438.412 427.239   3
  10   4 -13 325.065 202.665   3
  10  -4 -13 788.161 552.742   3
  10   4 -12 7291.22 860.868   3
  10  -4 -12 7354.81 1662.34   3
  10   4 -11 1453.42 350.777   3
  10  -4 -11 1637.18 743.044   3
  10   4 -10-48.6621 115.929   3
  10  -4 -10 146.791 232.602   3
  10   4  -9 174.800 94.5431   3
  10  -4  -9-51.4290 149.167   3
  10  -4  -8 52465.3 3526.29   3
  10   4  -8 47382.0 1434.67   3
  10   4  -7 4248.77 424.222   3
  10  -4  -7 3874.37 897.245   3
 -10  -4   6-143.205 125.494   3
  10   4  -6 186.061 221.946   1
  10  -4  -6 241.331 197.518   3
  10   4  -6 102.299 60.4078   3
 -10  -4   5 1953.95 402.521   3
  10   4  -5 1912.77 277.166   3
  10   4  -5 1840.02 631.742   1
 -10  -4   5 1915.62 358.114   2
  10  -4  -5 1670.69 514.190   3
 -10   4   4 1225.40 530.679   3
  10   4  -4 1972.25 605.078   1
 -10  -4   4 1695.90 383.703   2
  10  -4  -4 1773.98 492.680   3
 -10  -4   4 1347.57 299.644   3
  10  -4  -3 18581.7 1454.23   3
 -10  -4   3 16395.1 896.179   3
 -10  -4   3 16943.3 1350.73   2
 -10   4   3 15739.0 1728.17   3
 -10  -4   2 294.963 133.655   2
 -10  -4   2 541.299 151.116   3
  10  -4  -2 798.077 277.463   3
 -10   4   2 286.616 223.496   3
 -10  -4   1 3955.25 908.215   1
  10  -4  -1 4951.66 654.972   3
 -10  -4   1 4412.31 467.393   3
 -10  -4   1 3884.42 740.976   2
 -10   4   1 3969.45 752.555   3
 -10  -4   0 270.260 205.416   2
 -10  -4   0 573.830 312.263   1
 -10  -4   0 362.468 135.667   3
  10  -4   0 526.318 218.331   3
 -10   4   0 597.551 277.509   3
 -10  -4  -1 3070.38 728.587   2
 -10  -4  -1 3265.22 463.461   3
  10   4   1 3745.59 697.630   2
 -10   4  -1 2782.54 534.049   3
 -10  -4  -1 3979.36 798.828   1
  10  -4   1 4294.08 626.706   3
 -10  -4  -2 1212.97 472.373   2
 -10  -4  -2 1657.01 405.143   3
 -10  -4  -2 1639.77 441.569   1
  10  -4   2 1599.15 353.377   3
  10   4   2 828.683 342.791   2
 -10   4  -2 1186.79 333.785   3
 -10  -4  -3 3621.86 871.752   2
  10  -4   3 2241.61 442.090   3
 -10  -4  -3 2293.05 455.113   1
 -10   4  -3 2747.97 475.848   3
  10   4   3 2147.78 559.081   2
  10  -4   4 41048.7 2116.54   3
 -10   4  -4 40060.7 1783.40   3
  10   4   4 37819.6 2499.68   2
  10  -4   5 1923.97 661.810   1
 -10   4  -5 1883.15 380.873   3
  10   4   5 1175.62 465.205   2
  10  -4   6 22071.8 2448.82   1
 -10   4  -6 19839.7 1283.60   3
  10   4   6 17051.2 1759.70   2
  10  -4   7-82.2961 266.236   1
 -10   4  -7 234.189 148.072   3
  10   4   7 165.922 186.293   2
  10   4   8 7615.57 1256.05   2
  10  -4   8 8720.38 1791.42   1
  10  -4   9 424.083 426.089   1
  10   4   9 259.818 282.476   2
  10   4  10-7.18228 62.9098   2
  10  -4  10 323.624 293.579   2
  10  -4  11 5181.04 1173.38   2
  10   4  11 6121.82 1246.03   2
  10   4  12 537.381 375.640   2
  10  -4  12 318.681 294.215   2
  10  -4  13 302.921 297.921   2
  10  -4  14 5626.47 1266.51   2
  10  -4  15 668.951 448.559   2
  10  -6 -13 11925.5 2196.19   3
  10  -6 -12 1086.29 640.227   3
  10  -6 -11 3423.93 1067.04   3
  10  -6 -10-363.020 343.257   3
  10  -6  -9 1.25613 185.519   3
  10  -6  -8-245.970 260.543   3
  10  -6  -7 155.710 198.141   3
 -10  -6   6 1057.87 354.648   2
  10  -6  -6 1548.22 553.965   3
  10  -6  -5 15237.8 1624.00   3
 -10  -6   5 14008.2 1392.67   2
 -10  -6   4 2122.42 603.722   2
  10  -6  -4 1873.90 549.947   3
 -10  -6   4 2261.51 952.837   1
 -10  -6   3 1239.13 689.162   1
  10  -6  -3 1622.16 453.768   3
 -10  -6   3 1496.56 536.256   2
 -10  -6   2-60.7969 187.068   1
  10  -6  -2 340.765 200.117   3
 -10  -6   2 198.824 78.5380   3
 -10  -6   2 271.312 228.185   2
 -10  -6   1 6775.77 1170.86   2
 -10  -6   1 6382.34 510.264   3
  10  -6  -1 6504.11 828.583   3
 -10  -6   1 7543.93 1556.68   1
 -10  -6   0 8411.80 679.864   3
  10  -6   0 8597.33 911.872   3
 -10   6   0 6451.99 1110.21   3
 -10  -6   0 9824.22 1708.98   1
 -10  -6  -1 7006.32 743.246   3
  10  -6   1 7701.11 922.215   3
 -10  -6  -1 6254.43 1270.43   1
 -10   6  -1 6241.62 1042.87   3
 -10  -6  -2 734.980 390.449   1
  10  -6   2 831.194 278.708   3
 -10   6  -2 825.800 345.152   3
 -10  -6  -3 1901.14 560.076   1
  10  -6   3 1400.48 376.705   3
 -10   6  -3 1582.88 451.467   3
  10  -6   4 2875.59 591.383   3
 -10   6  -4 2520.51 553.057   3
  10  -6   4 3460.99 1081.30   1
 -10   6  -5 4084.88 685.246   3
  10  -6   5 4452.75 1205.57   1
 -10   6  -6-32.6492 70.3742   3
  10  -6   6 769.253 411.509   1
  10  -6   7-668.718 548.309   1
  10  -6   8-544.439 529.447   1
  10  -6   9 3346.34 1363.39   1
  10  -6  10-544.432 576.900   1
  10  -6  11 286.762 420.510   1
  10  -6  12-124.292 217.535   2
  10  -6  13 272.341 314.212   2
  10  -6  14 49.2416 160.545   2
  10  -8 -10 2492.63 875.433   3
  10  -8  -9 2965.70 927.885   3
  10  -8  -8 4293.91 1054.30   3
  10  -8  -7-1.05184 70.6763   3
  10  -8  -6 225.856 217.813   3
 -10  -8   5-95.7858 589.483   1
  10  -8  -5-73.8827 124.574   3
 -10  -8   4-1355.62 870.258   1
  10  -8  -4 97.6087 127.325   3
 -10  -8   3 2620.26 1166.75   1
  10  -8  -3 2044.80 540.834   3
  10  -8  -2-283.292 194.865   3
 -10  -8   2 247.485 383.618   1
  10  -8  -1 1105.34 370.694   3
 -10  -8   1-405.155 440.711   1
 -10  -8   0-539.899 494.389   1
  10  -8   0 368.081 223.251   3
  10  -8   1 730.609 298.941   3
 -10  -8  -1 24.0989 170.881   1
 -10  -8  -2 106.252 152.484   3
  10  -8   2 17.4413 60.8492   3
 -10  -8  -2 295.234 315.553   1
 -10  -8  -3 168.271 212.792   3
  10  -8   3 2.82052 36.3071   3
 -10  -8  -3 349.504 327.158   1
 -10  -8  -4 126.762 216.601   1
 -10  -8  -4 270.132 277.326   3
  10  -8   4 616.007 529.329   1
 -10  -8  -5 811.386 505.676   3
  10  -8   5 35.8401 134.450   1
 -10  -8  -5 608.919 433.499   1
 -10  -8  -6-311.502 344.885   3
  10  -8   6-151.691 285.223   1
  10  -8   7 845.379 713.946   1
 -10  -8  -7-970.969 598.904   3
  10  -8   8-1146.29 881.001   1
 -10  -8  -8-1177.49 686.313   3
 -10  -8  -9 2133.29 965.939   3
  10  -8   9 3065.58 1416.16   1
 -10  -8 -10 2505.02 1084.37   3
 -10 -10   5 1061.57 934.524   1
 -10 -10   4-1802.68 1177.58   1
 -10 -10   3 715.724 730.902   1
 -10 -10   2-395.344 536.748   1
 -10 -10   1 1873.07 1038.50   1
 -10 -10   0 3703.23 1519.18   1
 -10 -10  -1-1146.54 826.922   1
  11   1 -18 687.971 499.147   3
  11   1 -17 1364.95 690.897   3
  11  -1 -17 360.935 401.523   3
  11   1 -16-394.150 389.794   3
  11  -1 -16 589.058 484.234   3
  11   1 -15 326.539 313.525   3
  11  -1 -15-311.577 354.419   3
  11   1 -14-99.1488 193.634   3
  11  -1 -14-187.215 267.998   3
  11   1 -13 3549.84 967.300   3
  11  -1 -13 4158.07 1149.85   3
  11  -1 -12 985.061 338.059   2
  11   1 -12 1272.66 530.074   3
  11  -1 -12 624.710 410.069   3
  11  -1 -11 19779.1 2308.68   3
  11  -1 -11 15953.9 1323.91   2
  11   1 -11 19940.1 1986.38   3
  11  -1 -10 4516.78 650.857   2
  11   1 -10 4483.78 888.254   3
  11  -1 -10 4032.50 993.352   3
  11   1  -9 7138.28 1034.01   3
  11  -1  -9 7833.35 1272.66   3
 -11  -1   9 7788.99 1430.15   3
 -11   1   8 697.081 422.252   3
 -11  -1   8 106.039 158.188   3
  11   1  -8 749.881 283.829   3
  11  -1  -8 1100.64 456.046   3
 -11   1   7 3652.19 902.182   3
 -11  -1   7 2853.42 714.548   3
  11   1  -7 3496.47 596.677   3
  11   1  -7 3099.00 313.735   2
  11  -1  -7 3783.76 767.068   3
 -11  -1   6 4187.89 835.254   3
 -11   1   6 4416.48 893.486   3
  11   1  -6 5004.49 658.227   3
  11  -1  -6 5174.87 820.985   3
  11   1  -6 4648.10 473.766   2
 -11   1   5 2978.92 701.468   3
  11   1  -5 3514.54 503.027   3
  11  -1  -5 4578.22 693.181   3
  11   1  -5 3614.06 465.684   2
 -11  -1   5 2764.87 593.340   3
  11   1  -4 1886.58 345.210   3
  11   1  -4 1478.18 338.454   2
  11  -1  -4 1593.81 373.701   3
 -11  -1   4 1294.02 373.039   3
 -11   1   4 1847.67 509.455   3
  11  -1  -3 53442.4 2056.77   3
  11   1  -3 50293.9 1699.96   3
 -11  -1   3 46899.5 1960.41   3
  11   1  -3 49647.3 2062.86   2
  11   1  -2-160.512 103.095   3
  11   1  -2 55.3924 144.015   2
  11  -1  -2-48.9336 62.4318   3
 -11  -1   2 183.038 110.829   3
 -11   1   2 59.0617 96.1665   3
  11   1  -1 152.478 74.7358   3
  11   1  -1 215.274 152.694   2
  11  -1  -1-24.3603 50.6495   3
 -11  -1   1 213.362 99.7566   3
 -11   1   1 139.883 103.141   3
  11   1   0 30590.1 1462.64   3
 -11  -1   0 29257.5 1307.78   3
 -11   1   0 30079.4 1439.84   3
  11   1   0 28452.7 1819.89   2
  11  -1   0 32399.1 1512.73   3
  11  -1   1 22380.0 1244.49   3
 -11   1  -1 24467.4 1276.83   3
  11   1   1 21530.3 1661.32   2
  11   1   1 22854.3 981.157   1
  11  -1   2 13937.4 1090.82   3
 -11  -1  -2 14970.9 1028.63   3
 -11   1  -2 13221.8 965.618   3
  11   1   2 12938.8 1340.13   2
  11   1   3 207.725 111.483   2
 -11  -1  -3 364.798 182.957   3
 -11   1  -3 434.919 189.637   3
  11   1   4 2178.15 582.669   2
 -11  -1  -4 2196.23 467.579   3
 -11   1  -4 1908.23 394.576   3
  11  -1   4 2058.11 463.389   1
 -11  -1  -5 18463.2 1492.95   3
 -11   1  -5 14937.5 1147.32   3
  11   1   5 15261.8 1618.53   2
  11  -1   5 15712.1 1705.26   2
  11  -1   5 16394.8 1557.99   1
  11   1   6 367.575 260.653   2
 -11   1  -6 513.090 212.059   3
  11  -1   6 498.237 316.519   2
  11   1   7-17.3346 83.9924   2
  11  -1   7 303.513 207.676   2
  11   1   8 1863.76 685.130   2
  11  -1   8 2832.91 786.141   2
 -11  -1  -8 2999.79 545.047   1
  11   1   9 2556.40 770.834   2
 -11  -1  -9 2437.05 559.789   1
  11  -1   9 1787.26 626.287   2
  11  -1  10 2489.71 761.827   2
 -11  -1 -10 2840.55 667.504   1
  11   1  10 2209.97 736.428   2
  11  -1  11 270.093 263.396   2
 -11  -1 -11-161.113 219.733   1
  11   1  11 349.724 298.882   2
  11  -1  12 269.237 266.131   2
  11   1  12 34.4791 108.249   2
  11  -1  13 4122.59 1068.24   2
  11   1  13 5121.58 1181.36   2
  11  -1  14 714.108 451.824   2
  11   1  14 42.1312 130.018   2
  11   1  15 230.907 260.835   2
  11  -1  15 294.971 301.145   2
  11   1  16-363.133 330.754   2
  11  -1  16 238.716 272.326   2
  11  -1  17-394.981 394.529   2
  11   3 -15-74.4706 134.192   3
  11  -3 -15-125.337 230.187   3
  11   3 -14 769.659 372.727   3
  11  -3 -14 656.816 506.354   3
  11   3 -13 1913.78 562.614   3
  11  -3 -13 1483.82 741.257   3
  11   3 -12 2117.35 568.855   3
  11  -3 -12 3085.69 1048.07   3
  11  -3 -11 1703.10 514.393   2
  11   3 -11 2341.27 542.417   3
  11  -3 -11 1561.06 669.410   3
  11   3 -10-329.782 184.248   3
  11  -3 -10-2.45410 84.3744   3
  11  -3  -9 10901.5 1631.70   3
  11   3  -9 10535.0 947.797   3
  11   3  -8 26128.6 1332.71   3
  11  -3  -8 26030.4 2380.90   3
 -11  -3   8 20564.0 1941.09   3
  11   3  -7 6388.36 613.906   3
  11  -3  -7 7575.93 1186.24   3
  11   3  -7 5256.18 1370.87   1
 -11  -3   7 5431.19 930.683   3
  11   3  -6 15373.4 886.021   3
  11  -3  -6 18389.7 1734.18   3
 -11  -3   6 14983.8 1412.98   3
  11   3  -6 17812.2 2320.08   1
  11   3  -5 10644.8 764.560   3
  11  -3  -5 10325.6 1202.25   3
 -11  -3   5 8533.80 961.141   3
 -11   3   5 6746.97 1214.55   3
  11   3  -5 10011.8 1617.10   1
  11   3  -4 10903.9 716.289   3
  11  -3  -4 10709.3 1145.81   3
 -11  -3   4 10949.0 948.207   3
 -11   3   4 11301.6 1469.57   3
  11   3  -4 12881.5 1685.53   1
  11   3  -3 8382.96 1171.20   1
  11   3  -3 9007.90 704.633   3
  11  -3  -3 9816.22 996.613   3
 -11  -3   3 8632.30 737.717   3
 -11   3   3 9332.23 1240.50   3
  11   3  -3 8724.62 808.160   2
  11   3  -2 176.837 143.340   1
 -11  -3   2 315.804 190.882   2
  11  -3  -2 360.439 182.723   3
 -11  -3   2 167.100 89.4773   3
  11   3  -2 411.438 198.907   2
 -11   3   2 391.576 269.530   3
  11  -3  -1 9496.99 882.029   3
 -11  -3   1 8165.47 651.120   3
  11   3  -1 7403.64 892.546   2
 -11   3   1 7821.00 951.518   3
 -11  -3   1 8593.05 1041.32   2
 -11  -3   0 2955.00 437.723   3
 -11  -3   0 2858.89 631.779   2
  11  -3   0 3143.94 519.092   3
  11   3   0 2621.43 561.521   2
 -11   3   0 2371.62 487.908   3
 -11  -3  -1 3386.51 476.475   3
  11  -3   1 4477.97 619.528   3
 -11   3  -1 3284.70 534.150   3
 -11  -3  -1 3782.77 781.751   2
  11   3   1 3343.28 663.833   2
 -11  -3  -2 778.391 246.173   3
  11  -3   2 357.744 161.931   3
 -11  -3  -2 512.271 295.109   2
 -11   3  -2 586.610 225.951   3
  11   3   2 986.886 388.141   2
 -11  -3  -3 12708.4 1151.52   3
  11  -3   3 11637.8 1082.39   3
 -11   3  -3 10888.0 919.013   3
  11   3   3 10078.9 1256.23   2
 -11  -3  -3 12141.7 1524.09   2
  11  -3   4 12194.0 1489.35   1
 -11   3  -4 11555.7 953.709   3
  11   3   4 9993.76 1299.39   2
 -11  -3  -4 11666.0 1526.19   2
  11  -3   5 3502.72 806.850   1
 -11   3  -5 3565.15 553.849   3
  11   3   5 2645.41 695.085   2
  11  -3   6 5076.44 1117.05   1
 -11   3  -6 5770.69 808.260   3
  11   3   6 3557.57 838.000   2
  11  -3   7 946.590 523.663   1
  11   3   7 318.810 252.727   2
  11  -3   8 2313.69 850.473   1
  11   3   8 1762.16 644.890   2
  11  -3   9 2911.23 882.084   2
  11   3   9 2120.58 698.873   2
 -11  -3  -9 3308.58 744.858   1
  11   3  10 14311.7 1859.65   2
  11  -3  10 15239.9 2002.22   2
 -11  -3 -10 17291.8 1900.47   1
  11  -3  11 1642.39 648.301   2
  11   3  11 1004.81 501.505   2
  11  -3  12 941.995 505.336   2
  11   3  12 1514.58 626.532   2
  11  -3  13 928.044 512.421   2
  11   3  13 719.214 431.855   2
  11  -3  14 1082.35 561.946   2
  11   3  14 1252.79 581.483   2
  11  -3  15 145.699 220.145   2
  11   3  15 43.0626 125.508   2
  11  -3  16 1269.84 632.444   2
  11  -5 -13 534.630 453.516   3
  11  -5 -12 251.755 300.275   3
  11  -5 -11 2990.66 982.149   3
  11  -5 -10 1182.68 584.143   3
  11   5  -9 2819.95 288.133   3
  11  -5  -9 3521.65 976.635   3
  11   5  -8-74.1343 48.0949   3
  11  -5  -8-53.3816 142.833   3
  11  -5  -7 2426.88 723.806   3
 -11  -5   6 1576.46 345.669   2
  11  -5  -6 1778.89 574.524   3
 -11  -5   5 29655.6 1729.88   2
 -11  -5   5 27177.9 1372.20   3
 -11  -5   4 2459.26 538.439   2
 -11  -5   4 2219.51 369.533   3
  11  -5  -4 2658.70 609.339   3
 -11  -5   3 3910.24 739.965   2
  11  -5  -3 4180.20 711.270   3
 -11  -5   3 3743.86 429.139   3
 -11  -5   2 2558.32 627.510   2
 -11  -5   2 2593.06 339.573   3
  11  -5  -2 2519.38 537.900   3
 -11  -5   2 2235.08 827.836   1
 -11  -5   1 4741.73 911.145   2
 -11  -5   1 4679.85 1084.37   1
 -11  -5   1 4506.73 476.659   3
  11  -5  -1 4659.90 690.082   3
 -11   5   1 4411.80 892.318   3
 -11  -5   0 39726.6 1552.07   3
  11  -5   0 44035.3 2084.69   3
 -11  -5   0 40522.4 2785.76   2
 -11   5   0 34689.5 2343.06   3
 -11  -5   0 47415.4 3373.02   1
 -11  -5  -1 376.859 280.810   2
 -11  -5  -1 103.795 87.1090   3
  11  -5   1 202.928 129.066   3
 -11  -5  -1 204.312 226.205   1
 -11   5  -1 393.510 229.163   3
 -11   5  -2 31620.4 1969.73   3
 -11  -5  -2 35017.6 1878.22   3
  11  -5   2 37051.0 1884.90   3
 -11  -5  -3 27674.2 1960.40   1
  11  -5   3 26187.8 1631.78   3
 -11   5  -3 23569.3 1614.01   3
 -11  -5  -4 15946.5 1412.74   1
  11  -5   4 14590.3 1340.84   3
 -11   5  -4 11606.7 1093.43   3
  11  -5   5 814.979 471.309   1
 -11   5  -5 598.575 225.285   3
  11  -5   6 6586.75 1430.50   1
  11  -5   7 564.000 567.987   1
  11  -5   8 3554.44 1227.81   1
  11  -5   9 1288.98 629.398   1
  11  -5  10-140.488 310.781   1
  11  -5  11 2047.30 782.705   2
  11  -5  12 659.800 473.659   2
  11  -5  13 813.993 504.310   2
  11  -5  14 265.950 290.236   2
  11  -7 -11 386.974 356.124   3
  11  -7 -10 7528.04 1537.10   3
  11  -7  -9 834.260 564.406   3
  11  -7  -8 3798.10 961.788   3
  11  -7  -7-237.196 229.701   3
  11  -7  -6 683.265 384.788   3
  11  -7  -5-126.867 159.756   3
  11  -7  -4-243.103 197.232   3
 -11  -7   4 166.929 312.897   1
 -11  -7   3 2316.68 1082.99   1
  11  -7  -3 2936.19 631.556   3
 -11  -7   2 464.594 464.863   1
  11  -7  -2 32.1758 80.9412   3
  11  -7  -1 11877.1 1193.91   3
 -11  -7   1 9496.45 1035.10   3
 -11  -7   1 13943.5 2347.01   1
  11  -7   0 6261.16 885.794   3
 -11  -7   0 6154.99 1524.34   1
 -11  -7  -1 4902.49 1296.70   1
  11  -7   1 3938.94 684.774   3
 -11  -7  -2 807.465 284.007   3
  11  -7   2 619.133 256.689   3
 -11  -7  -2 245.546 280.534   1
  11  -7   3-201.256 157.308   3
 -11  -7  -3 248.038 250.377   1
  11  -7   4 6481.61 955.503   3
 -11  -7  -4 5878.35 1160.01   1
  11  -7   4 6763.76 1625.30   1
 -11  -7  -5 403.234 311.265   1
  11  -7   5-137.440 242.806   1
  11  -7   6 687.113 531.551   1
  11  -7   7 98.9007 255.032   1
  11  -7   8-46.2498 226.272   1
  11  -7   9 1039.14 803.849   1
  11  -7  10 566.817 612.808   1
  11  -7  11 440.072 570.140   1
 -11  -7 -11-564.610 528.122   3
  11  -9  -8-267.707 275.358   3
  11  -9  -7 102.652 152.034   3
  11  -9  -6-75.6675 130.612   3
  11  -9  -5-257.681 215.864   3
 -11  -9   4 1005.40 813.522   1
  11  -9  -4 941.865 394.912   3
 -11  -9   3 193.200 406.080   1
  11  -9  -3 802.264 365.347   3
 -11  -9   2 1444.11 920.223   1
  11  -9  -2 1289.18 420.453   3
  11  -9  -1 252.667 193.833   3
 -11  -9   1 479.238 550.045   1
  11  -9   0 2504.19 602.746   3
 -11  -9   0 3014.50 1426.64   1
 -11  -9  -1 256.865 379.859   1
 -11  -9  -2 483.158 475.509   1
  11  -9   3 1162.00 785.504   1
  11  -9   4 18.6720 174.088   1
  12   0 -17-269.679 317.341   3
  12   0 -16 3.20048 44.2616   3
  12   0 -15 622.128 447.964   3
  12   0 -14 3465.08 986.146   3
  12   0 -13 159.971 217.912   3
  12   0 -12 1434.57 596.988   3
  12   0 -11 160.305 153.191   3
  12   0 -11-182.324 110.993   2
  12   0 -10 179.841 105.964   2
  12   0 -10 325.462 289.683   3
  12   0  -9 65.8012 92.5425   3
 -12   0   8 4754.27 1074.38   3
  12   0  -8 6404.54 979.852   3
 -12   0   7-46.3335 98.9014   3
  12   0  -7 64.4584 154.477   3
 -12   0   6 1148.43 426.188   3
  12   0  -6 1914.21 452.421   3
  12   0  -5-25.6194 43.9893   3
 -12   0   5 56.4648 101.336   3
  12   0  -4 252.820 171.106   3
 -12   0   4 21.1035 60.0231   3
  12   0  -3 44.0467 66.9042   3
 -12   0   3-10.6596 43.0964   3
  12   0  -2 49631.7 1890.85   3
 -12   0   2 42414.5 1881.34   3
  12   0  -1-28.3964 58.1733   3
 -12   0   1 40.6288 35.4232   3
  12   0   0-16.9493 97.1174   3
 -12   0   0-39.2560 40.7722   3
  12   0   1 23.4486 75.0471   3
 -12   0  -1 6.64158 52.2867   3
 -12   0  -2 2142.18 440.336   3
  12   0   2 1710.45 523.335   2
  12   0   3 70.1937 67.6623   1
 -12   0  -3 51.2627 88.9217   3
  12   0   3-18.3056 77.5340   2
 -12   0  -4 2941.32 505.912   3
  12   0   4 3059.16 732.658   2
 -12   0  -5 24.5209 70.0100   3
  12   0   5 70.7921 123.247   2
  12   0   6 6089.64 1097.06   2
  12   0   7 61.1556 154.843   2
  12   0   8 1184.04 507.514   2
  12   0   9 137.968 197.295   2
  12   0  10-194.217 225.013   2
  12   0  11-3.50294 88.9333   2
  12   0  12 5503.19 1240.64   2
  12   0  13-324.510 306.489   2
  12   0  14 1041.68 547.117   2
  12   0  15 148.326 217.091   2
  12   0  16-695.964 464.441   2
  12   2 -16 180.922 217.291   3
  12  -2 -16 503.461 453.250   3
  12   2 -15-474.361 348.913   3
  12  -2 -15-423.347 405.990   3
  12   2 -14 4152.16 958.730   3
  12  -2 -14 4618.74 1290.21   3
  12   2 -13 521.215 317.356   3
  12  -2 -13-45.5885 156.550   3
  12   2 -12 12842.8 1516.36   3
  12  -2 -12 11121.3 1809.01   3
  12  -2 -11 209.784 162.233   2
  12   2 -11 183.714 170.183   3
  12  -2 -11 462.800 298.142   3
  12   2 -10 809.686 320.436   3
  12  -2 -10 1015.95 487.069   3
  12   2  -9 37.2211 80.7136   3
  12  -2  -9 36.1717 164.014   3
  12   2  -8 27816.4 1624.84   3
  12  -2  -8 29642.3 2371.55   3
 -12  -2   8 23627.9 2254.41   3
 -12  -2   7 230.616 99.2240   3
  12   2  -7 14.9500 94.4083   3
  12  -2  -7-78.6137 127.144   3
 -12  -2   6 669.162 315.032   3
 -12   2   6 741.498 383.043   3
  12   2  -6 912.787 159.840   2
  12   2  -6 997.172 259.641   3
  12  -2  -6 963.687 355.278   3
 -12   2   5 1252.70 512.755   3
  12   2  -5 1051.79 257.958   3
  12   2  -5 1056.14 592.522   1
  12  -2  -5 769.130 314.218   3
  12   2  -5 1034.88 228.769   2
 -12  -2   5 951.008 248.955   3
  12   2  -4 6664.52 1221.97   1
  12   2  -4 7327.88 717.503   3
  12  -2  -4 5148.70 731.396   3
  12   2  -4 5584.41 648.120   2
 -12  -2   4 5339.52 720.842   3
 -12   2   4 5228.41 926.548   3
  12   2  -3 1142.00 314.285   2
  12   2  -3 1656.56 320.708   3
  12   2  -3 1734.75 572.431   1
  12  -2  -3 1585.75 381.919   3
 -12  -2   3 1496.93 342.712   3
 -12   2   3 1521.27 461.433   3
  12   2  -2 1588.91 399.098   2
  12   2  -2 1046.45 256.375   3
  12   2  -2 882.127 341.526   1
  12  -2  -2 1010.49 305.738   3
 -12  -2   2 958.493 249.150   3
 -12   2   2 1138.47 365.264   3
  12   2  -1 195.709 152.101   2
  12   2  -1 12.1570 36.5211   3
  12  -2  -1-1.40848 54.0930   3
 -12   2   1 4.38182 86.1746   3
  12   2  -1-0.49598 30.3591   1
  12   2   0 13775.5 865.251   1
 -12  -2   0 16715.8 1043.85   3
 -12   2   0 14257.9 1121.33   3
  12   2   0 14810.8 1383.47   2
  12  -2   1 4193.84 591.720   3
 -12  -2  -1 5099.77 614.267   3
 -12   2  -1 4561.56 611.344   3
  12   2   1 4851.57 821.516   2
  12   2   2 1668.38 508.576   2
  12  -2   2 1615.92 380.913   3
 -12  -2  -2 1789.41 377.083   3
 -12   2  -2 1842.06 384.226   3
  12   2   3 348.926 243.728   2
  12  -2   3 494.450 241.316   3
 -12  -2  -3 417.614 175.756   3
 -12   2  -3 659.081 231.511   3
  12   2   4 49.0475 102.325   2
  12  -2   4 85.5413 114.677   1
 -12  -2  -4 207.237 157.551   3
 -12   2  -4 260.352 144.173   3
 -12  -2  -4 240.410 223.431   2
  12   2   5 872.182 468.941   2
 -12  -2  -5 1564.15 453.321   3
 -12   2  -5 1233.12 359.300   3
  12  -2   5 912.946 406.212   1
  12  -2   6 110.446 171.458   1
  12   2   6 197.790 204.016   2
  12  -2   7 843.781 468.059   1
  12  -2   7 884.431 436.735   2
  12   2   7 813.911 407.486   2
  12  -2   8 653.582 389.545   2
 -12  -2  -8 692.591 214.307   1
  12   2   8 710.769 394.884   2
 -12  -2  -9 5092.83 707.901   1
  12  -2   9 4830.05 1090.48   2
  12   2   9 4253.70 1017.95   2
 -12  -2 -10 8192.49 1063.09   1
  12  -2  10 5617.83 1213.40   2
  12   2  10 6715.54 1275.56   2
  12  -2  11 2155.89 795.248   2
  12   2  11 1768.90 647.900   2
  12  -2  12 5293.99 1232.67   2
  12   2  12 8393.47 1519.49   2
  12  -2  13 164.400 224.677   2
  12   2  13 579.229 491.595   2
  12  -2  14 161.566 230.826   2
  12   2  14 62.7227 146.598   2
  12  -2  15 1646.57 724.776   2
  12   2  15 1606.32 655.389   2
  12  -2  16 93.1101 180.171   2
  12  -4 -14 1.78376 257.676   3
  12  -4 -13 485.247 411.507   3
  12   4 -12 172.894 124.342   3
  12  -4 -12-266.582 307.896   3
  12   4 -11 83.8890 84.4623   3
  12  -4 -11 697.839 458.983   3
  12   4 -10 659.019 217.215   3
  12  -4 -10 521.242 382.499   3
  12   4  -9 616.833 189.190   3
  12  -4  -9 758.166 457.779   3
  12   4  -8 48046.7 1661.50   3
  12  -4  -8 46048.9 3195.26   3
  12   4  -7 8832.11 664.352   3
  12  -4  -7 9047.31 1337.10   3
 -12  -4   7 8658.15 1111.67   3
  12   4  -6 26363.3 2612.70   1
  12  -4  -6 31726.4 2360.70   3
  12   4  -6 25418.6 1087.53   3
 -12  -4   6 25284.2 1764.42   3
 -12  -4   5 2421.41 495.173   3
  12   4  -5 1835.61 649.617   1
  12   4  -5 2235.57 350.965   3
  12  -4  -5 3088.14 691.279   3
 -12  -4   4 1613.11 395.261   2
  12  -4  -4 991.856 356.382   3
  12   4  -4 1094.60 441.720   1
 -12  -4   4 1375.61 330.834   3
  12   4  -3 399.337 252.716   1
 -12  -4   3-232.772 170.126   2
  12  -4  -3 189.853 164.424   3
 -12  -4   3-38.3659 54.2706   3
 -12  -4   2 5221.24 539.509   3
 -12  -4   2 4629.07 794.562   2
  12  -4  -2 4845.78 716.764   3
 -12   4   2 3608.62 799.995   3
  12   4  -1 831.858 336.799   2
 -12  -4   1 844.232 387.709   2
 -12  -4   1 851.923 214.401   3
  12  -4  -1 790.397 265.184   3
 -12   4   1 259.768 157.813   3
 -12  -4   0 12170.9 947.283   3
  12  -4   0 12065.3 1119.99   3
  12   4   0 9026.12 1088.19   2
 -12   4   0 8398.76 1040.58   3
 -12  -4  -1 1694.43 350.515   3
  12  -4   1 1314.65 340.181   3
 -12  -4  -1 1181.85 466.523   2
  12   4   1 904.944 360.395   2
 -12   4  -1 1253.00 372.109   3
 -12  -4  -2 39583.6 1841.07   3
  12  -4   2 37195.7 1879.41   3
  12   4   2 35306.6 2380.69   2
 -12   4  -2 37354.7 2003.68   3
 -12  -4  -2 43794.4 3026.85   2
 -12  -4  -3 541.309 232.295   1
 -12  -4  -3 786.014 294.083   3
  12  -4   3 693.527 277.911   3
  12   4   3 202.031 168.407   2
 -12   4  -3 307.728 136.826   3
 -12  -4  -4 2442.41 581.092   3
  12  -4   4 1925.70 505.596   3
 -12   4  -4 1822.09 402.460   3
 -12  -4  -4 2557.39 461.069   1
  12   4   4 2663.34 682.518   2
 -12  -4  -5 113.150 74.4492   1
  12   4   5 232.044 299.894   2
  12  -4   6 3313.18 924.008   1
  12   4   6 2793.05 770.789   2
  12  -4   7 505.519 498.926   1
  12   4   7 626.396 374.036   2
  12   4   8 19301.0 2123.09   2
  12  -4   8 20116.6 2774.48   1
  12  -4   9 10556.1 2061.66   1
  12   4   9 8267.47 1419.29   2
  12   4  10 504.751 350.122   2
  12  -4  10 265.692 378.799   2
  12  -4  11 1051.73 561.166   2
  12   4  11 485.586 350.322   2
  12  -4  12 84.2138 178.727   2
  12   4  12 724.462 441.851   2
  12  -4  13-8.54268 295.277   2
  12   4  13 5804.14 1339.79   2
  12  -4  14 613.054 450.229   2
  12  -4  15-102.435 189.421   2
  12  -6 -12 5037.68 1371.44   3
  12  -6 -11 39.0244 129.589   3
  12  -6 -10 294.448 300.961   3
  12  -6  -9 310.306 293.519   3
  12  -6  -8 522.173 408.882   3
  12  -6  -7-30.8785 104.344   3
  12  -6  -6 14.6856 237.266   3
 -12  -6   5-143.910 137.408   2
  12  -6  -5 6.87328 69.8672   3
 -12  -6   4 3773.69 782.705   2
  12  -6  -4 4681.59 842.611   3
  12  -6  -3 11405.1 1255.60   3
 -12  -6   3 10176.3 714.108   3
 -12  -6   3 12049.1 1467.83   2
  12  -6  -2 958.208 324.535   3
 -12  -6   2 739.610 181.567   3
 -12  -6   2 1271.92 673.955   1
 -12  -6   1 228.743 225.103   2
 -12  -6   1-337.917 346.155   1
  12  -6  -1 358.935 219.974   3
 -12  -6   1 196.366 100.356   3
 -12  -6   0 3295.41 481.766   3
  12  -6   0 3625.80 675.437   3
 -12  -6   0 3628.11 1020.89   1
 -12  -6  -1 13122.2 993.238   3
  12  -6   1 13096.4 1238.09   3
 -12  -6  -1 14550.8 2002.86   1
 -12  -6  -2 103.207 48.4491   3
  12  -6   2 27.7668 66.9334   3
 -12  -6  -3 285.173 258.428   1
 -12  -6  -3 469.398 243.031   3
  12  -6   3 583.233 256.592   3
  12  -6   4 632.957 311.223   3
 -12  -6  -4 199.428 193.394   1
 -12  -6  -5 14603.9 1517.14   1
  12  -6   5 13764.1 2159.92   1
  12  -6   6 1133.30 633.108   1
 -12  -6  -6 2005.54 605.190   1
  12  -6   7 443.843 463.765   1
  12  -6   8 509.882 517.968   1
  12  -6   9 866.405 687.718   1
  12  -6  10 175.717 337.073   1
  12  -6  11-423.303 519.068   1
  12  -6  12 269.632 320.099   2
  12  -6  13 2548.50 879.536   2
  12  -8  -9 590.446 403.665   3
  12  -8  -8 418.999 326.008   3
  12  -8  -7 322.614 274.413   3
  12  -8  -6-100.020 158.079   3
  12  -8  -5 592.350 331.059   3
  12  -8  -4 2505.47 647.765   3
 -12  -8   3 1392.81 860.418   1
  12  -8  -3 1975.87 543.029   3
 -12  -8   2 509.571 531.633   1
  12  -8  -2 542.130 275.897   3
 -12  -8   1 865.961 643.619   1
  12  -8  -1 1701.66 499.114   3
  12  -8   0 277.214 204.967   3
 -12  -8   0-265.257 357.093   1
  12  -8   1 762.721 313.428   3
 -12  -8  -1 482.769 624.637   1
 -12  -8  -2 1066.77 731.532   1
  12  -8   2 666.461 265.774   3
  12  -8   3 494.853 267.005   3
 -12  -8  -3 206.628 303.176   1
 -12  -8  -4-535.114 396.605   3
  12  -8   4 255.402 361.312   1
 -12  -8  -5-588.301 438.066   3
  12  -8   5 388.396 431.643   1
 -12  -8  -6-505.302 428.647   3
  12  -8   6 171.961 330.926   1
 -12  -8  -7-521.162 452.816   3
  12  -8   7-164.693 362.962   1
  12  -8   8 767.126 723.156   1
 -12  -8  -8-156.640 274.912   3
 -12  -8  -9 150.418 277.297   3
 -12  -8 -10 1203.17 766.236   3
 -12 -10   3 173.825 352.266   1
  13   1 -17 478.159 385.920   3
  13   1 -16-5.31019 42.2323   3
  13  -1 -16 606.028 462.802   3
  13   1 -15 393.296 327.983   3
  13  -1 -15-462.593 398.451   3
  13   1 -14 211.238 264.697   3
  13  -1 -14-790.039 498.998   3
  13   1 -13-112.193 166.784   3
  13  -1 -13 457.148 394.464   3
  13   1 -12 611.994 352.749   3
  13  -1 -12 128.626 186.640   3
  13  -1 -11 1158.60 336.529   2
  13   1 -11 1197.03 452.907   3
  13  -1 -11 616.734 382.141   3
  13   1 -10 4897.55 884.054   3
  13  -1 -10 5143.83 1070.05   3
  13   1  -9 17453.1 1561.84   3
  13  -1  -9 18987.7 1913.81   3
 -13  -1   9 13665.4 1918.85   3
 -13  -1   8 673.416 388.412   3
  13   1  -8 1356.16 215.789   2
  13   1  -8 1875.17 451.913   3
  13  -1  -8 2004.42 590.857   3
 -13  -1   7 604.044 361.823   3
  13   1  -7 573.648 184.414   2
  13   1  -7 670.601 264.964   3
  13  -1  -7 396.505 238.720   3
 -13  -1   6 299.202 245.860   3
 -13   1   6 984.517 458.830   3
  13   1  -6 571.763 200.307   2
  13   1  -6 706.991 258.107   3
  13  -1  -6 855.467 333.714   3
  13   1  -5 3537.62 529.846   3
  13   1  -5 3288.76 527.695   2
  13  -1  -5 2771.07 549.239   3
 -13  -1   5 2352.23 574.182   3
 -13   1   5 2436.50 671.757   3
  13   1  -4 363.320 167.857   2
  13   1  -4 396.065 155.999   3
  13  -1  -4 388.260 210.148   3
 -13  -1   4 339.087 214.054   3
 -13   1   4 352.096 227.362   3
  13   1  -3 1017.76 288.432   3
  13   1  -3 662.620 267.771   2
  13  -1  -3 837.885 272.755   3
 -13  -1   3 146.383 91.0666   3
 -13   1   3 403.603 214.838   3
  13   1  -2 3599.33 511.041   3
  13  -1  -2 3885.44 562.761   3
 -13  -1   2 3504.83 536.009   3
 -13   1   2 3611.64 617.668   3
  13   1  -2 4146.40 701.342   2
  13   1  -1 18077.1 1147.78   3
 -13  -1   1 18364.0 1157.51   3
 -13   1   1 18573.2 1316.57   3
  13   1  -1 20701.3 1625.65   2
  13   1   0 2663.86 483.184   3
 -13  -1   0 3276.59 485.409   3
 -13   1   0 2973.83 491.811   3
  13   1   0 3265.34 685.150   2
  13  -1   0 3047.90 500.961   3
  13  -1   1 4422.90 617.927   3
 -13  -1  -1 5529.53 661.725   3
 -13   1  -1 5108.39 638.445   3
  13   1   1 4417.93 822.114   2
 -13  -1  -2 5254.20 670.979   3
 -13   1  -2 4052.68 568.178   3
  13   1   2 3653.11 777.089   2
  13  -1   2 4333.89 678.698   3
 -13  -1  -3 15847.7 1197.41   3
 -13   1  -3 16464.0 1248.75   3
  13   1   3 15697.3 1657.76   2
  13   1   4 1725.11 573.786   2
 -13  -1  -4 1975.71 433.827   3
 -13   1  -4 1977.21 442.657   3
  13  -1   4 1465.01 374.322   1
  13   1   5 633.218 369.089   2
  13  -1   5 706.350 321.638   1
  13  -1   5 95.4634 149.812   2
  13   1   6 418.805 364.715   2
  13  -1   6 141.718 154.586   2
  13   1   7 413.089 356.309   2
  13  -1   7 307.341 305.185   2
  13   1   8-130.703 183.930   2
  13  -1   8-148.701 198.987   2
  13   1   9 2978.42 880.120   2
  13  -1   9 2833.87 850.900   2
  13   1  10 41.1321 209.749   2
  13  -1  10-423.091 340.499   2
  13  -1  11 2172.44 755.248   2
  13   1  11 2883.29 902.395   2
  13  -1  12 3555.31 1053.19   2
  13   1  12 3699.20 1037.49   2
  13  -1  13 3713.91 1040.67   2
  13   1  13 3221.64 974.426   2
  13  -1  14 722.457 474.304   2
  13   1  14-425.058 352.668   2
  13   1  15-43.7751 135.333   2
  13  -1  15 1.48104 151.140   2
  13  -3 -15 438.995 408.396   3
  13   3 -14 189.749 175.198   3
  13  -3 -14 633.657 472.499   3
  13   3 -13 498.742 268.466   3
  13  -3 -13 1390.65 671.487   3
  13   3 -12 585.713 260.798   3
  13  -3 -12 384.319 341.792   3
  13   3 -11 5795.96 807.153   3
  13  -3 -11 6196.58 1329.70   3
  13  -3 -10 11968.8 1752.50   3
  13   3 -10 10857.8 1020.27   3
  13   3  -9 25897.1 1470.63   3
  13  -3  -9 28438.9 2576.63   3
 -13  -3   9 25107.1 2371.59   3
 -13  -3   8-70.2414 122.276   3
  13   3  -8 403.035 178.950   3
  13  -3  -8 378.466 280.678   3
 -13  -3   7 1695.31 545.269   3
  13   3  -7 2389.88 402.063   3
  13  -3  -7 2563.25 666.579   3
  13   3  -6 71782.8 2284.04   3
  13  -3  -6 69427.7 3317.58   3
 -13  -3   6 59219.7 2948.83   3
  13   3  -6 66848.9 4598.65   1
  13   3  -5 2355.59 378.898   3
  13  -3  -5 3175.23 656.681   3
  13   3  -5 1153.69 561.502   1
 -13  -3   5 2573.53 566.185   3
  13   3  -4 123.547 171.504   1
  13   3  -4 313.143 136.341   3
  13   3  -4 297.052 149.959   2
  13  -3  -4 182.355 175.705   3
 -13  -3   4 79.4261 92.1911   3
  13   3  -3 523.915 200.841   3
  13   3  -3 142.423 163.155   1
  13  -3  -3 592.099 260.750   3
  13   3  -3 411.987 192.326   2
 -13  -3   3 140.829 105.106   3
 -13   3   3 393.249 258.429   3
  13   3  -2 1327.40 404.342   1
  13  -3  -2 1642.83 406.279   3
 -13  -3   2 1336.86 300.717   3
  13   3  -2 1144.81 361.384   2
 -13   3   2 1084.38 401.101   3
  13  -3  -1 271.934 156.915   3
 -13  -3   1 282.875 151.801   3
  13   3  -1 218.484 168.788   2
 -13   3   1 306.699 199.089   3
  13  -3   0 998.441 320.320   3
 -13  -3   0 738.002 240.229   3
 -13  -3   0 695.835 336.439   2
 -13   3   0 291.623 170.470   3
  13   3   0 658.823 300.185   2
  13  -3   1 1109.90 334.117   3
 -13  -3  -1 965.962 275.203   3
 -13  -3  -1 668.673 344.181   2
 -13   3  -1 665.772 247.591   3
  13   3   1 1000.43 380.495   2
  13  -3   2 46592.8 2124.73   3
 -13  -3  -2 49381.7 2060.69   3
  13   3   2 46815.8 2803.05   2
 -13  -3  -2 54172.0 3289.36   2
 -13   3  -2 49062.7 2151.26   3
  13  -3   3 1295.70 380.679   3
 -13  -3  -3 1165.45 342.732   3
 -13  -3  -3 1850.58 644.735   2
 -13   3  -3 1021.90 299.986   3
  13   3   3 683.673 335.280   2
  13  -3   4 5286.40 1004.31   1
 -13  -3  -4 4872.85 784.920   3
  13   3   4 3765.83 853.881   2
  13  -3   5 5569.47 1032.36   1
  13   3   5 5056.24 1015.16   2
  13   3   6 14551.9 1772.55   2
  13  -3   6 17215.4 2077.93   1
  13   3   7 5968.64 1173.33   2
  13  -3   7 7791.55 1500.91   1
  13  -3   8 7503.79 1574.56   1
  13   3   8 5886.20 1180.02   2
  13  -3   9 1635.10 625.564   2
  13   3   9 1018.41 492.053   2
  13   3  10 10079.8 1620.85   2
  13  -3  10 12803.0 1927.33   2
  13  -3  11 792.491 481.259   2
  13   3  11 1265.83 579.200   2
  13  -3  12 207.824 250.821   2
  13   3  12 344.171 315.378   2
  13  -3  13 4713.30 1232.57   2
  13   3  13 5670.47 1307.92   2
  13  -3  14 1131.56 606.729   2
  13   3  14 1038.07 554.475   2
  13  -3  15 1081.43 600.773   2
  13  -5 -13 1721.30 806.794   3
  13  -5 -12 2545.10 916.654   3
  13  -5 -11 8589.10 1617.24   3
  13  -5 -10 11328.4 1798.91   3
  13  -5  -9 13506.5 1874.34   3
  13   5  -8 20.1457 33.8692   3
  13  -5  -8-284.527 265.461   3
  13  -5  -7 7118.77 1214.91   3
 -13  -5   6 234.571 158.535   3
  13  -5  -6 50.7691 111.682   3
 -13  -5   5 2112.59 442.597   3
 -13  -5   5 1780.78 431.101   2
  13  -5  -5 1150.45 438.380   3
 -13  -5   4 1591.55 446.619   2
  13  -5  -4 1586.79 468.260   3
 -13  -5   4 1102.90 327.744   3
  13  -5  -3 3879.28 710.246   3
 -13  -5   3 3289.52 697.473   2
 -13  -5   3 2754.83 431.293   3
 -13  -5   2 483.199 283.925   2
  13  -5  -2 271.110 166.723   3
 -13  -5   2 150.950 84.5210   3
  13  -5  -1 4410.21 700.395   3
 -13  -5   1 3586.20 471.956   3
 -13  -5   1 4288.53 910.204   2
 -13  -5   0 18928.3 1230.20   3
  13  -5   0 19366.8 1580.87   3
 -13  -5   0 14863.1 1760.92   2
 -13  -5  -1 1729.53 368.951   3
  13  -5   1 2581.22 536.583   3
 -13  -5  -2 339.486 177.075   1
 -13  -5  -2 79.3466 89.7272   3
  13  -5   2 69.4360 89.9656   3
  13   5   3 366.003 265.679   2
 -13  -5  -3 452.097 227.270   3
  13  -5   3 342.803 145.490   3
 -13  -5  -3 643.456 257.818   1
  13  -5   4 3695.74 728.048   3
  13   5   4 4018.71 931.430   2
 -13  -5  -4 5301.06 833.794   1
  13  -5   5 6978.82 1436.02   1
  13   5   5 6895.40 1222.81   2
 -13  -5  -5 8623.39 986.543   1
 -13  -5  -6 6749.95 771.246   1
  13   5   6 7492.09 1319.52   2
  13  -5   6 5924.24 1319.23   1
  13  -5   7 287.446 245.140   1
  13   5   7 303.116 269.122   2
  13   5   8 636.732 394.320   2
  13  -5   8 375.971 521.481   1
  13   5   9 2008.31 716.645   2
  13  -5   9 2102.37 1102.68   1
  13  -5  10 963.495 701.296   1
  13  -5  11 3899.85 1129.11   2
  13  -5  12 1855.49 842.396   2
  13  -5  13 4912.55 1298.69   2
  13  -5  14 684.577 497.769   2
  13  -7 -10 287.688 288.816   3
  13  -7  -9 25.5069 395.078   3
  13  -7  -8 243.507 258.013   3
  13  -7  -7 1012.43 476.780   3
  13  -7  -6 667.312 362.680   3
  13  -7  -5-238.268 211.279   3
  13  -7  -4 1617.47 506.298   3
  13  -7  -3 1912.71 530.849   3
  13  -7  -2 87.1587 114.403   3
 -13  -7   1 1617.97 801.051   1
  13  -7  -1 1672.20 482.038   3
 -13  -7   0 174.598 272.183   1
  13  -7   0 1568.58 483.822   3
  13  -7   1 339.051 236.664   3
 -13  -7  -1 587.653 447.171   1
  13  -7   2 1281.62 395.188   3
 -13  -7  -2 1915.52 773.898   1
  13  -7   3-138.111 146.471   3
 -13  -7  -3 61.6573 158.754   1
  13  -7   4 4511.46 851.823   3
  13  -7   4 4731.46 1362.22   1
  13  -7   5 299.125 370.622   1
  13  -7   6 1437.15 778.866   1
  13  -7   7 1417.15 842.840   1
  13  -7   8 368.742 480.161   1
  13  -7   9 592.772 632.540   1
  13  -7  10 4900.46 1857.14   1
  13  -9  -7 1155.18 506.628   3
  13  -9  -6 940.682 450.657   3
  13  -9  -5 1577.45 547.435   3
  13  -9  -4 78.8818 118.917   3
  13  -9  -3 1192.50 437.546   3
 -13  -9   2-1771.68 1018.55   1
  13  -9  -2-48.9713 105.609   3
 -13  -9   1-699.340 633.176   1
  13  -9  -1-24.0301 83.4401   3
  13  -9   0 827.766 350.549   3
  13  -9   1 343.389 188.860   3
  14   0 -17-445.622 392.649   3
  14   0 -16 321.836 320.969   3
  14   0 -15 206.302 243.638   3
  14   0 -14 860.233 479.236   3
  14   0 -13-309.003 281.303   3
  14   0 -12 563.437 356.274   3
  14   0 -11-0.90771 247.359   3
  14   0 -10 818.405 232.768   2
  14   0 -10 781.650 347.939   3
  14   0  -9-337.239 235.544   3
  14   0  -8 7973.47 1065.41   3
 -14   0   7-157.532 193.976   3
  14   0  -7 234.118 183.720   3
 -14   0   6-318.214 254.709   3
  14   0  -6-21.9829 106.584   3
  14   0  -5 7.58379 56.1203   3
 -14   0   5-97.9949 128.738   3
  14   0  -4 1566.66 378.673   3
 -14   0   4 1249.53 418.190   3
  14   0  -3-1.49884 49.1660   3
 -14   0   3 150.225 122.582   3
  14   0  -2 28887.4 1660.53   3
 -14   0   2 23058.2 1502.74   3
  14   0  -1-21.2003 44.5963   3
 -14   0   1 38.4306 102.924   3
 -14   0   0 2329.13 524.917   3
  14   0   0 190.812 147.760   3
  14   0   1-79.1550 98.6060   3
 -14   0  -1-96.4081 90.5473   3
  14   0   1 25.1796 79.9786   2
 -14   0  -2 554.032 216.723   3
  14   0   2 550.176 317.348   2
  14   0   3 21.8841 37.4679   1
 -14   0  -3 126.206 148.496   3
  14   0   3 354.035 263.440   2
  14   0   4 14354.8 1711.42   2
  14   0   5 161.881 191.497   2
  14   0   6 542.576 347.526   2
  14   0   7 466.282 334.237   2
  14   0   8 698.468 379.451   2
  14   0   9-242.003 258.142   2
  14   0  10 1836.90 723.402   2
  14   0  11 69.0513 140.229   2
  14   0  12 15.2295 105.603   2
  14   0  13-90.9162 185.434   2
  14   0  14 1228.58 628.483   2
  14   0  15 589.841 438.909   2
  14   2 -16-192.792 225.265   3
  14   2 -15-447.984 316.750   3
  14  -2 -15-92.2516 178.300   3
  14   2 -14 401.984 279.116   3
  14  -2 -14 1865.12 771.983   3
  14   2 -13 35.0658 100.092   3
  14  -2 -13-175.286 241.932   3
  14   2 -12 282.809 211.856   3
  14  -2 -12 605.662 446.429   3
  14   2 -11 1345.46 442.870   3
  14  -2 -11 1489.79 605.319   3
  14   2 -10-72.0960 104.503   3
  14  -2 -10-192.462 217.746   3
  14   2  -9 19453.2 1448.16   3
  14  -2  -9 19864.0 2029.19   3
 -14  -2   9 15518.4 1985.38   3
 -14  -2   8 6950.31 1212.77   3
  14   2  -8 9484.24 953.256   3
  14  -2  -8 9454.56 1323.77   3
  14   2  -7 8144.70 832.250   3
  14   2  -7 7062.02 397.801   2
  14  -2  -7 8387.31 1169.32   3
 -14  -2   7 6366.55 1109.21   3
 -14  -2   6 2600.44 639.841   3
  14   2  -6 3845.95 554.418   3
  14  -2  -6 4674.91 824.153   3
  14   2  -6 3296.51 433.755   2
  14   2  -5 3120.32 506.242   3
  14   2  -5 2992.72 486.294   2
  14  -2  -5 2820.67 595.225   3
  14   2  -5 2969.81 925.176   1
 -14  -2   5 2152.76 549.195   3
  14   2  -4 1213.55 338.859   2
  14   2  -4 1065.56 525.315   1
  14   2  -4 1347.05 320.929   3
  14  -2  -4 1602.43 431.074   3
 -14  -2   4 738.750 286.093   3
  14   2  -3 18.1012 56.9832   2
  14   2  -3 114.167 64.8741   3
  14  -2  -3 310.863 179.716   3
 -14  -2   3 321.969 173.568   3
 -14   2   3 5.42202 45.4639   3
  14   2  -3 330.780 263.497   1
  14   2  -2 2953.96 606.202   2
  14   2  -2 3527.39 530.656   3
  14  -2  -2 3806.31 609.235   3
 -14  -2   2 3175.69 498.605   3
  14   2  -2 3470.39 772.242   1
 -14   2   2 2577.76 585.202   3
  14   2  -1 3537.45 691.826   2
  14   2  -1 3660.62 590.594   3
  14  -2  -1 4503.47 710.024   3
 -14  -2   1 3253.41 493.593   3
 -14   2   1 3132.93 605.386   3
  14   2  -1 4189.25 709.161   1
  14   2   0-72.2717 64.4533   1
  14   2   0-121.125 138.442   2
  14  -2   0-182.982 137.024   3
 -14  -2   0-25.2411 48.9348   3
 -14   2   0-67.7676 86.0584   3
  14   2   1 3786.60 779.791   2
  14  -2   1 5054.18 698.108   3
 -14  -2  -1 6032.22 759.270   3
 -14   2  -1 4508.00 658.387   3
  14  -2   2 5757.06 791.207   3
 -14  -2  -2 6683.14 784.378   3
 -14   2  -2 5855.93 741.292   3
  14   2   2 5072.04 946.250   2
  14   2   3 3442.25 802.022   2
  14  -2   3 4810.38 788.098   3
 -14  -2  -3 4113.63 628.185   3
  14  -2   4 15484.8 1491.09   1
  14   2   4 15240.1 1763.38   2
  14   2   5 27935.7 2497.33   2
  14  -2   5 31033.0 2312.53   1
  14   2   6 15762.7 1919.08   2
  14  -2   6 18795.7 2027.73   1
  14  -2   7 2146.74 737.693   1
  14  -2   7 2268.80 773.859   2
  14   2   7 2151.55 713.085   2
  14  -2   8 449.525 343.434   2
  14   2   8-45.4005 121.386   2
  14  -2   9 443.802 318.367   2
  14   2   9 669.640 415.097   2
  14  -2  10 588.957 411.786   2
  14   2  10 113.099 188.498   2
  14  -2  11-761.633 477.621   2
  14   2  11-15.0942 93.5405   2
  14  -2  12 444.396 378.131   2
  14   2  12-439.076 358.118   2
  14  -2  13-31.7244 151.026   2
  14   2  13 75.2640 153.518   2
  14  -2  14 1641.89 727.630   2
  14   2  14 238.602 277.078   2
  14  -2  15-322.853 331.795   2
  14  -4 -14 619.631 480.029   3
  14  -4 -13-56.0870 147.670   3
  14  -4 -12 315.972 315.464   3
  14   4 -11-304.874 157.437   3
  14  -4 -11 521.942 407.287   3
  14   4 -10 1286.55 301.625   3
  14  -4 -10 2399.96 814.448   3
  14   4  -9 4115.90 549.382   3
  14  -4  -9 3819.04 936.043   3
 -14  -4   8 330.472 245.191   3
  14   4  -8 542.224 187.142   3
  14  -4  -8 292.503 142.097   3
 -14  -4   7 733.445 340.816   3
  14   4  -7 1005.67 246.226   3
  14  -4  -7 1092.68 447.954   3
 -14  -4   6 7561.01 480.104   3
  14   4  -6 9758.78 774.256   3
  14  -4  -6 11236.8 1398.68   3
  14   4  -5 411.046 300.779   1
  14   4  -5 684.800 225.144   3
  14  -4  -5 1252.26 420.328   3
 -14  -4   5 626.264 301.229   3
  14  -4  -4 4327.43 772.838   3
  14   4  -4 4278.26 887.438   1
 -14  -4   4 3202.28 550.105   3
  14   4  -3 2166.44 598.734   1
  14  -4  -3 1964.39 496.763   3
 -14  -4   3 1532.71 345.710   3
  14  -4  -2 153.377 151.958   3
  14   4  -2-117.411 118.038   2
 -14  -4   2-111.764 136.249   2
 -14  -4   2 72.8633 72.9746   3
  14  -4  -1 6788.20 875.565   3
 -14  -4   1 5878.60 651.177   3
  14   4  -1 5450.97 860.088   2
 -14  -4   1 7243.22 1144.40   2
  14  -4   0 6634.27 917.949   3
 -14  -4   0 5535.12 651.900   3
  14   4   0 4623.68 842.097   2
 -14  -4   0 4816.72 974.133   2
  14  -4   1 1831.08 451.478   3
 -14  -4  -1 2391.97 462.416   3
 -14  -4  -1 1760.98 647.638   2
  14   4   1 1747.35 528.149   2
  14  -4   2 120.934 79.1434   3
 -14  -4  -2 16.8793 49.6986   3
  14   4   2 170.552 336.586   2
 -14  -4  -3 1136.91 341.048   3
  14  -4   3 1550.33 450.536   3
  14   4   3 1428.06 538.976   2
  14  -4   4 1451.84 464.713   3
  14   4   4 845.828 427.989   2
  14  -4   5 9868.38 1533.29   1
  14   4   5 9080.13 1388.05   2
  14  -4   6 351.413 348.430   1
  14   4   6 576.970 362.533   2
  14  -4   7 149.871 194.920   1
  14   4   7 249.299 291.361   2
  14  -4   8 3759.86 1206.81   1
  14   4   8 3093.44 891.295   2
  14  -4   9 1463.80 773.984   1
  14   4   9 1598.04 655.629   2
  14  -4  10 1969.78 775.833   2
  14   4  10 2285.70 776.276   2
  14  -4  11 183.458 261.494   2
  14   4  11-284.132 283.322   2
  14  -4  12-6.09480 122.977   2
  14   4  12-104.414 180.457   2
  14  -4  13 1096.79 613.164   2
  14  -4  14-432.524 418.348   2
  14  -6 -11 169.434 240.191   3
  14  -6 -10 1989.17 740.098   3
  14  -6  -9 7709.09 1392.84   3
  14  -6  -8 22.3110 82.7050   3
  14  -6  -7 1412.91 561.508   3
  14  -6  -6 676.819 377.178   3
  14  -6  -5 2729.39 693.486   3
 -14  -6   4 309.551 220.599   2
  14  -6  -4 495.793 282.555   3
 -14  -6   3 967.038 417.319   2
  14  -6  -3 271.665 132.178   3
 -14  -6   2-230.343 227.048   2
  14  -6  -2 39.5187 87.9117   3
 -14  -6   2-26.6898 42.6257   3
  14  -6  -1 3493.91 682.366   3
 -14  -6   1 2973.84 439.776   3
 -14  -6   0 3176.40 480.814   3
  14  -6   0 3522.39 723.568   3
  14  -6   1 2539.51 567.477   3
 -14  -6  -1 3216.83 535.934   3
  14  -6   2-25.6985 67.9652   3
 -14  -6  -2 13.3362 41.3809   3
 -14  -6  -2 47.7831 108.438   1
  14  -6   3 10043.1 1192.82   3
 -14  -6  -3 12660.6 1648.50   1
  14  -6   4 11841.8 1405.07   3
 -14  -6  -4 12393.1 1515.07   1
  14  -6   5 1558.22 728.014   1
  14  -6   6 2530.65 1342.98   1
  14  -6   7-61.8809 493.235   1
  14  -6   8-606.737 571.106   1
  14  -6   9 176.572 346.201   1
  14  -6  10 168.210 542.593   1
  14  -6  11-269.426 432.921   1
  14  -6  12 505.463 546.072   2
  14  -8  -8 675.804 406.073   3
  14  -8  -7 150.594 187.792   3
  14  -8  -6 707.838 379.673   3
  14  -8  -5 2352.76 684.009   3
  14  -8  -4 167.155 177.329   3
  14  -8  -3-218.194 194.424   3
  14  -8  -2 931.784 377.268   3
  14  -8  -1-13.4464 129.894   3
 -14  -8   1 856.792 636.790   1
 -14  -8   0 517.097 481.072   1
  14  -8   0 1128.54 409.494   3
  14  -8   1 1190.44 399.834   3
  14  -8   2 1905.24 529.874   3
  14  -8   3 581.773 310.380   3
  14  -8   4 550.795 331.610   1
  14  -8   5 592.567 527.818   1
  14  -8   6-54.0894 240.242   1
  14  -8   7-657.971 651.395   1
  15   1 -17 5314.03 1298.13   3
  15   1 -16-591.533 394.914   3
  15  -1 -16 21.3785 94.7200   3
  15   1 -15 1484.88 600.369   3
  15  -1 -15 2071.32 798.231   3
  15   1 -14-14.3419 75.7792   3
  15  -1 -14 332.552 307.436   3
  15   1 -13 361.909 276.582   3
  15  -1 -13 730.956 439.387   3
  15   1 -12 3810.04 856.242   3
  15  -1 -12 3662.27 954.477   3
  15   1 -11 818.179 370.588   3
  15  -1 -11 1213.80 494.606   3
  15   1 -10 6480.84 994.794   3
  15  -1 -10 5214.22 1015.93   3
  15   1  -9 16841.8 1492.74   3
  15  -1  -9 17583.9 1783.43   3
  15   1  -9 13582.2 609.482   2
  15   1  -8 254.717 111.582   2
  15   1  -8 51.7996 105.242   3
  15  -1  -8 271.966 188.228   3
 -15  -1   7 6751.18 1217.60   3
  15   1  -7 7763.16 902.868   3
  15  -1  -7 7146.16 991.353   3
  15   1  -7 7177.40 747.765   2
  15   1  -6 6157.95 772.427   3
  15  -1  -6 5190.69 816.491   3
  15   1  -6 6111.53 760.152   2
 -15  -1   6 5920.45 1041.17   3
  15   1  -5 25459.0 1495.13   3
  15  -1  -5 25322.0 1697.19   3
 -15  -1   5 23102.5 1924.85   3
  15   1  -5 25472.7 1679.87   2
  15   1  -4-95.5197 108.947   2
  15   1  -4 152.207 220.248   3
  15  -1  -4 246.898 161.574   3
 -15  -1   4 177.962 152.128   3
  15   1  -3 1933.42 415.080   3
  15   1  -3 1433.05 435.326   2
  15  -1  -3 1474.90 383.379   3
 -15  -1   3 1704.47 420.624   3
 -15   1   3 1198.62 425.087   3
  15   1  -2 9276.42 894.336   3
  15  -1  -2 11286.1 1126.63   3
 -15  -1   2 9522.15 959.501   3
 -15   1   2 8910.43 1043.60   3
  15   1  -2 9817.50 1187.32   2
  15   1  -1 29553.5 1630.45   3
  15  -1  -1 32841.1 1806.06   3
 -15  -1   1 28098.9 1570.68   3
 -15   1   1 29242.8 1779.81   3
  15   1  -1 30046.0 2147.47   2
  15   1   0 19326.3 1439.10   3
  15  -1   0 19303.7 1367.10   3
 -15  -1   0 19577.9 1307.31   3
 -15   1   0 17151.2 1305.53   3
  15   1   0 17007.0 1680.54   2
 -15  -1  -1 2781.13 483.182   3
  15   1   1 2412.41 661.325   2
  15  -1   1 2769.49 536.811   3
 -15   1  -1 2539.95 498.455   3
  15   1   1 2846.77 405.995   1
 -15  -1  -2 3516.77 590.065   3
  15   1   2 3405.74 805.667   2
  15  -1   2 3048.66 619.981   3
  15   1   3 6857.11 1182.12   2
  15   1   4 347.506 269.555   2
  15  -1   4 869.732 301.482   1
  15  -1   4 970.718 466.916   2
  15   1   5 2296.77 722.176   2
  15  -1   5 2099.07 546.289   1
  15  -1   5 2319.14 775.350   2
  15   1   6-95.1733 157.803   2
  15  -1   6 664.152 413.764   2
  15   1   7 57.5988 233.976   2
  15  -1   7 431.271 278.396   2
  15   1   8 1193.82 496.378   2
  15  -1   8 1090.49 560.907   2
  15   1   9 12740.9 1892.22   2
  15  -1   9 11153.5 1786.99   2
  15   1  10 818.789 490.061   2
  15  -1  10 1435.07 641.949   2
  15  -1  11 1106.02 600.151   2
  15   1  11 1363.00 681.571   2
  15  -1  12 380.818 351.108   2
  15   1  12-4.18395 96.8456   2
  15  -1  13 1857.87 772.232   2
  15   1  13 602.669 487.828   2
  15  -1  14 701.124 499.166   2
  15   1  14 207.778 265.374   2
  15  -3 -14 445.757 389.488   3
  15   3 -13 251.424 187.024   3
  15  -3 -13-175.076 238.347   3
  15   3 -12 2860.06 593.057   3
  15  -3 -12 2293.61 821.901   3
  15   3 -11 1844.24 436.602   3
  15  -3 -11 1352.19 640.159   3
  15   3 -10 7521.56 868.085   3
  15  -3 -10 9111.35 1475.91   3
 -15  -3   9 117.483 173.253   3
  15   3  -9-45.2790 68.2020   3
  15  -3  -9-148.750 191.311   3
 -15  -3   8 122.816 170.257   3
  15   3  -8 589.487 217.536   3
  15  -3  -8 150.546 164.827   3
 -15  -3   7 543.808 315.171   3
  15   3  -7 113.833 110.531   3
  15  -3  -7 355.701 250.032   3
 -15  -3   6 2093.17 572.891   3
  15   3  -6 2813.75 472.591   3
  15   3  -6 2785.11 944.780   1
  15  -3  -6 2701.08 651.206   3
  15   3  -5 3612.34 520.955   3
  15  -3  -5 3891.48 733.665   3
  15   3  -5 3488.44 507.873   2
  15   3  -5 3083.86 938.709   1
 -15  -3   5 3285.24 672.250   3
  15   3  -4 8516.88 806.604   3
  15  -3  -4 10462.1 1153.05   3
  15   3  -4 9217.16 966.379   2
 -15  -3   4 7700.56 931.619   3
  15   3  -4 9871.48 1528.23   1
  15   3  -3 272.308 159.472   3
  15   3  -3 95.1492 136.210   1
  15  -3  -3 98.0785 157.859   3
 -15  -3   3 168.263 128.899   3
  15   3  -3 446.247 230.313   2
  15   3  -2 929.064 330.722   1
  15  -3  -2 896.791 317.987   3
 -15  -3   2 373.293 171.361   3
  15   3  -2 387.408 225.644   2
 -15  -3   1 13929.0 1065.50   3
  15   3  -1 12501.8 1361.72   2
  15  -3   0 2718.62 554.166   3
 -15  -3   0 1946.56 394.599   3
  15   3   0 2175.17 594.863   2
  15  -3   1 3391.15 616.399   3
 -15  -3  -1 4174.87 656.110   3
  15   3   1 2957.38 712.307   2
  15  -3   2 4604.77 733.014   3
 -15  -3  -2 5487.77 744.714   3
  15   3   2 5397.44 1010.75   2
  15  -3   3 1316.00 424.938   3
  15   3   3 1066.48 457.282   2
  15  -3   4 17890.1 1888.38   1
  15   3   4 15945.1 1864.92   2
  15  -3   5 133.811 164.162   1
  15   3   5 88.9538 158.098   2
  15  -3   6 548.581 384.238   1
  15   3   6 1074.94 547.330   2
  15  -3   7 972.125 541.517   1
  15   3   7 1870.05 683.362   2
  15  -3   8 2012.58 795.040   1
  15  -3   8 2722.68 904.412   2
  15   3   8 1548.51 624.897   2
  15  -3   9 280.106 306.285   2
  15   3   9 151.924 212.048   2
  15  -3  10 2449.48 870.349   2
  15   3  10 2613.59 859.506   2
  15  -3  11 145.939 226.096   2
  15   3  11 80.7083 169.974   2
  15  -3  12 7865.01 1643.33   2
  15   3  12 8464.77 1612.24   2
  15  -3  13 164.384 258.274   2
  15   3  13 665.213 452.979   2
  15  -3  14 176.261 269.135   2
  15  -5 -12 763.263 496.746   3
  15  -5 -11 604.537 404.651   3
  15  -5 -10 185.199 221.063   3
  15  -5  -9 888.471 465.697   3
  15  -5  -8 745.049 409.707   3
  15  -5  -7 2374.67 723.808   3
  15  -5  -6 5679.82 1010.19   3
 -15  -5   5-359.596 204.919   3
  15  -5  -5 74.2660 126.381   3
  15  -5  -4 717.550 316.758   3
 -15  -5   4 968.443 302.354   3
  15  -5  -3 1185.67 399.318   3
 -15  -5   3 1221.99 446.844   2
 -15  -5   3 1141.67 290.568   3
  15  -5  -2 8714.63 1067.70   3
 -15  -5   2 8978.58 821.456   3
 -15  -5   2 8675.74 1269.60   2
  15  -5  -1 14179.9 1392.46   3
 -15  -5   1 11963.9 956.981   3
 -15  -5   1 14310.9 1728.03   2
  15  -5   0-2.46064 50.0009   3
 -15  -5   0 79.8832 81.3840   3
  15   5   1 410.415 273.483   2
  15  -5   1 429.946 273.704   3
 -15  -5  -1 467.738 226.213   3
  15  -5   2 7094.43 955.490   3
 -15  -5  -2 8562.07 918.681   3
  15   5   2 8340.21 1267.67   2
  15  -5   3 2671.61 627.517   3
  15   5   3 3055.27 783.186   2
  15  -5   4 5882.58 994.254   3
  15   5   4 5446.48 1082.82   2
  15  -5   5 1305.90 658.594   1
  15   5   5 783.219 419.486   2
  15   5   6 296.841 271.290   2
  15  -5   6 227.565 278.436   1
  15  -5   7-51.3147 191.765   1
  15   5   7 7.84174 82.3542   2
  15   5   8-341.333 299.556   2
  15  -5   8 14.2707 124.128   1
  15  -5   9 6.53597 108.223   1
  15   5   9 715.641 482.772   2
  15  -5  10 1985.85 1006.93   1
  15   5  10 1521.58 679.886   2
  15  -5  11 2848.98 1024.69   2
  15  -5  12 692.842 524.222   2
  15  -7  -9 514.350 367.647   3
  15  -7  -8 830.246 443.720   3
  15  -7  -7 41.9867 268.606   3
  15  -7  -6 951.412 435.437   3
  15  -7  -5 922.900 439.157   3
  15  -7  -4 35.7033 98.3062   3
  15  -7  -3 697.573 341.378   3
  15  -7  -2-28.1179 75.8547   3
  15  -7  -1 2036.47 586.547   3
  15  -7   0 6679.76 1018.59   3
  15  -7   1 4706.31 847.403   3
  15  -7   2 16246.1 1563.77   3
  15  -7   3 3488.90 786.506   3
  15  -7   4 6377.92 1674.02   1
  15  -7   5-18.4353 163.980   1
  15  -7   6 58.9203 199.677   1
  15  -7   7 914.145 696.190   1
  15  -7   8 702.791 667.687   1
  15  -7   9 2411.68 1254.41   1
  15  -7  10-40.0441 218.244   1
  15  -9  -5 2814.68 739.767   3
  15  -9  -4 637.954 342.276   3
  15  -9  -3 883.633 394.206   3
  15  -9  -2-246.793 223.005   3
  15  -9  -1 328.875 241.485   3
  15  -9   0 264.662 210.461   3
  16   0 -16 93.7877 192.774   3
  16   0 -15-1257.61 588.296   3
  16   0 -14 4868.52 1095.00   3
  16   0 -13-135.586 190.853   3
  16   0 -12 2613.73 746.258   3
  16   0 -11-307.553 246.034   3
  16   0 -10 1211.32 459.730   3
  16   0  -9-243.814 200.535   3
  16   0  -8 13081.5 1340.81   3
  16   0  -7 123.411 170.585   3
  16   0  -6 9303.24 1041.52   3
  16   0  -5 40.4719 95.4680   3
  16   0  -4 12424.1 1112.39   3
  16   0  -3 42.8375 84.2642   3
 -16   0   3-473.163 246.539   3
  16   0  -2 5854.37 763.617   3
 -16   0   2 4844.98 745.054   3
  16   0  -1 68.7418 87.5947   3
 -16   0   1-226.656 151.649   3
  16   0   0-148.894 129.790   3
  16   0   0 61.6412 83.8811   2
  16   0   1 148.505 149.642   3
  16   0   1 145.266 181.522   2
  16   0   2 17799.1 1938.73   2
  16   0   3 32.6553 46.7464   1
  16   0   3 63.9212 127.734   2
  16   0   4 1346.61 551.815   2
  16   0   5-10.6001 193.634   2
  16   0   6 13515.2 1858.93   2
  16   0   7-569.561 387.025   2
  16   0   8-309.528 330.785   2
  16   0   9 217.113 254.467   2
  16   0  10 1854.97 734.632   2
  16   0  11 49.3616 149.191   2
  16   0  12 1038.35 587.068   2
  16   0  13 83.2797 181.134   2
  16   2 -15 21.5808 89.3848   3
  16  -2 -15 21.0883 119.363   3
  16   2 -14 2734.59 706.962   3
  16  -2 -14 3545.82 1031.16   3
  16   2 -13 311.107 228.623   3
  16  -2 -13 59.5639 149.528   3
  16   2 -12 806.996 370.885   3
  16  -2 -12 1458.96 564.749   3
  16   2 -11 226.756 196.395   3
  16  -2 -11 86.9928 187.011   3
  16   2 -10 1033.47 347.542   3
  16  -2 -10 1705.61 580.498   3
  16   2  -9 2405.54 522.703   3
  16  -2  -9 2324.11 659.586   3
  16   2  -8 33035.5 1851.46   3
  16  -2  -8 34821.0 2496.99   3
  16   2  -7 10489.4 991.594   3
  16  -2  -7 11031.0 1323.54   3
  16   2  -7 10471.9 749.674   2
 -16  -2   7 8347.22 1337.25   3
  16   2  -6 235.000 169.462   3
  16  -2  -6 122.006 137.078   3
  16   2  -6 60.8835 73.3252   2
 -16  -2   6 225.418 198.141   3
  16   2  -5 1648.97 403.493   2
  16   2  -5 1770.47 426.507   3
  16  -2  -5 1583.71 447.021   3
  16   2  -5 1783.79 708.864   1
 -16  -2   5 2320.81 607.994   3
  16   2  -4 296.878 189.318   2
  16   2  -4 400.174 324.730   1
  16   2  -4 536.527 238.640   3
  16  -2  -4 350.517 208.288   3
 -16  -2   4 909.725 346.212   3
  16   2  -3 369.558 219.802   2
  16   2  -3 1008.32 467.130   1
  16   2  -3 373.493 176.480   3
  16  -2  -3 311.928 211.818   3
 -16  -2   3 352.843 200.647   3
  16   2  -2 53.0859 125.075   3
  16   2  -2 24.1752 93.7140   1
  16  -2  -2-107.914 120.678   3
 -16  -2   2 20.3709 50.1882   3
  16   2  -1-272.520 209.486   2
  16   2  -1 26.1685 123.812   3
  16  -2  -1 30.8948 70.8315   3
 -16  -2   1 41.0439 66.6571   3
  16   2  -1 156.165 143.586   1
  16   2   0 1788.34 319.947   1
  16   2   0 1254.32 474.263   2
  16  -2   0 1891.37 454.416   3
 -16  -2   0 1714.27 397.749   3
  16   2   1 425.115 276.197   2
  16  -2   1 264.010 159.340   3
 -16  -2  -1 551.642 226.945   3
  16   2   2-52.3806 123.124   2
  16  -2   2 106.589 72.9458   3
  16  -2   3 7694.48 1051.15   3
  16   2   3 6918.57 1214.15   2
  16   2   4 5708.28 1156.99   2
  16  -2   4 5461.74 904.691   1
  16   2   5 936.199 476.086   2
  16  -2   5 1054.72 435.712   1
  16   2   6 97.1890 166.171   2
  16  -2   6 93.4437 165.155   1
  16  -2   6-87.8255 178.321   2
  16   2   7 2162.66 746.487   2
  16  -2   7 2782.50 820.196   1
  16  -2   7 4061.34 1090.61   2
  16  -2   8 4949.84 1222.47   2
  16   2   8 5129.30 1202.67   2
  16  -2   9 226.426 263.216   2
  16   2   9 251.783 275.367   2
  16  -2  10 1830.45 800.911   2
  16   2  10 1329.00 622.001   2
  16  -2  11 4552.02 1251.53   2
  16   2  11 4038.85 1116.28   2
  16  -2  12-311.954 327.386   2
  16   2  12 207.415 267.810   2
  16  -2  13-93.9274 187.348   2
  16   2  13 75.9588 170.041   2
  16  -4 -13 4805.58 1222.91   3
  16  -4 -12 487.818 381.706   3
  16  -4 -11 394.946 327.885   3
  16   4 -10 191.393 135.396   3
  16  -4 -10-119.590 247.429   3
  16   4  -9 452.836 192.254   3
  16  -4  -9 499.447 428.243   3
  16   4  -8 691.867 228.296   3
  16  -4  -8 294.262 252.889   3
 -16  -4   7 716.873 356.036   3
  16   4  -7 1259.07 296.450   3
  16  -4  -7 1661.90 581.128   3
 -16  -4   6 535.360 277.085   3
  16   4  -6 1022.44 293.689   3
  16  -4  -6 692.542 365.783   3
  16   4  -5 732.687 492.920   1
  16   4  -5 827.591 276.481   3
  16  -4  -5 1021.71 383.749   3
 -16  -4   5 1171.52 422.818   3
  16   4  -4 20247.0 1956.20   1
 -16  -4   4 19910.8 1516.45   3
  16  -4  -3 638.145 283.392   3
  16   4  -3 418.573 220.953   2
  16   4  -3 591.731 343.435   1
 -16  -4   3 510.579 220.168   3
  16  -4  -2 1086.76 388.679   3
  16   4  -2 1162.56 394.442   2
 -16  -4   2 945.036 282.287   3
  16  -4  -1 13.6549 131.160   3
 -16  -4   1 15.7084 42.4007   3
  16   4  -1 220.592 171.841   2
  16  -4   0 5815.04 873.744   3
 -16  -4   0 5255.40 682.313   3
  16   4   0 4739.05 904.301   2
  16  -4   1 287.386 116.323   3
 -16  -4  -1 463.881 236.737   3
  16   4   1 222.517 207.395   2
  16  -4   2 6070.44 903.101   3
  16   4   2 6805.91 1182.65   2
  16  -4   3 2924.28 680.111   3
  16   4   3 2811.10 767.957   2
  16   4   4 3612.61 898.429   2
  16  -4   5 681.467 424.863   1
  16   4   5 239.883 239.913   2
  16  -4   6 1726.61 689.271   1
  16   4   6 2390.34 797.367   2
  16  -4   7 1488.27 649.355   1
  16   4   7 1055.67 515.903   2
  16  -4   8-204.818 306.289   1
  16   4   8-359.261 312.851   2
  16  -4   9 1502.38 792.440   1
  16   4   9 811.769 541.940   2
  16  -4   9 1058.99 600.334   2
  16  -4  10-80.9447 344.123   2
  16   4  10 158.204 225.665   2
  16  -4  11 2109.34 908.084   2
  16   4  11 1050.39 561.710   2
  16  -4  12 4546.65 1332.17   2
  16  -6 -10 75.4607 149.994   3
  16  -6  -9 2686.03 817.598   3
  16  -6  -8 12145.3 1681.03   3
  16  -6  -7 33.8768 94.7510   3
  16  -6  -6 2429.41 676.049   3
  16  -6  -5 934.630 405.586   3
  16  -6  -4 1168.08 445.514   3
  16  -6  -3 1888.37 541.542   3
  16  -6  -2 889.778 374.896   3
  16  -6  -1 3743.00 810.410   3
  16  -6   0 1448.79 469.673   3
  16  -6   1 5817.03 926.888   3
  16  -6   2 377.322 231.244   3
  16  -6   3 586.681 315.404   3
  16  -6   4 75.5910 130.220   3
  16  -6   4 199.791 283.295   1
  16  -6   5 35.2887 153.426   1
  16  -6   6 914.071 586.378   1
  16  -6   7 3498.60 1273.75   1
  16  -6   8-1035.57 736.182   1
  16  -6   9 1609.92 954.502   1
  16  -6  10 424.122 521.554   1
  16  -6  11 2005.83 1113.99   1
  16  -8  -7 218.509 224.864   3
  16  -8  -6-39.6139 101.306   3
  16  -8  -5-19.1650 85.2141   3
  16  -8  -4 592.306 353.308   3
  16  -8  -3 2672.68 682.450   3
  16  -8  -2 324.793 269.113   3
  16  -8  -1 1538.83 537.930   3
  16  -8   0 912.808 404.498   3
  16  -8   1 279.521 215.888   3
  16  -8   2 5972.91 1024.71   3
  16  -8   3-271.066 238.929   3
  16  -8   4-144.983 314.563   1
  16  -8   5 1010.31 700.842   1
  17   1 -16 1080.86 515.322   3
  17   1 -15 101.481 158.183   3
  17  -1 -15 828.435 495.381   3
  17   1 -14-545.163 341.582   3
  17  -1 -14 394.128 347.171   3
  17   1 -13 461.231 299.038   3
  17  -1 -13 560.078 376.671   3
  17   1 -12 2976.38 733.146   3
  17  -1 -12 2803.76 814.758   3
  17   1 -11 2590.13 653.326   3
  17  -1 -11 1883.36 627.770   3
  17   1 -10 2953.62 657.713   3
  17  -1 -10 4496.97 933.607   3
  17   1  -9 902.192 217.234   2
  17   1  -9 752.329 346.768   3
  17  -1  -9 1196.23 493.037   3
  17   1  -8 1520.35 352.937   2
  17   1  -8 1787.50 480.201   3
  17  -1  -8 1752.27 517.713   3
  17   1  -7 30378.8 1870.72   3
  17  -1  -7 31350.9 2123.04   3
  17   1  -7 30356.3 1758.37   2
  17   1  -6 527.519 250.140   2
  17   1  -6 468.293 215.572   3
  17  -1  -6 680.703 325.244   3
  17   1  -5 185.249 158.134   2
  17   1  -5 22.0052 55.7429   3
  17  -1  -5-14.6950 48.2381   3
  17   1  -4 1522.62 469.386   2
  17   1  -4 939.030 310.114   3
  17  -1  -4 1668.43 451.380   3
  17   1  -3 2380.64 602.408   2
  17   1  -3 2285.01 490.382   3
  17  -1  -3 2667.72 578.919   3
  17   1  -2 837.733 280.792   3
  17   1  -2 727.528 366.413   2
  17  -1  -2 386.413 214.313   3
  17   1  -1 11093.9 1115.12   3
  17  -1  -1 12283.8 1187.75   3
  17   1  -1 11414.4 1443.92   2
  17   1   0 2631.22 587.554   3
  17   1   0 3177.63 795.923   2
  17  -1   0 2604.18 544.748   3
  17  -1   1 24568.3 1789.36   3
  17   1   1 25685.9 2289.61   2
  17   1   1 23320.5 1183.78   1
  17  -1   2 7171.01 1025.40   3
  17   1   2 6179.95 1146.59   2
  17   1   3 1403.66 547.966   2
  17  -1   3 1943.58 445.324   1
  17  -1   3 1748.29 651.292   2
  17   1   4 9481.88 1520.36   2
  17  -1   4 10275.2 1648.50   2
  17  -1   4 10283.8 1120.24   1
  17   1   5-119.004 185.252   2
  17  -1   5 99.3495 119.972   1
  17  -1   5 153.520 215.820   2
  17   1   6 12345.4 1795.32   2
  17  -1   6 12405.2 1857.21   2
  17   1   7 143.096 208.878   2
  17  -1   7-106.285 192.164   2
  17   1   8 9456.69 1662.93   2
  17  -1   8 10308.0 1765.82   2
  17   1   9 2642.90 931.533   2
  17  -1   9 3653.01 1085.78   2
  17   1  10 656.311 452.795   2
  17  -1  10 92.6980 148.942   2
  17  -1  11 1748.31 757.004   2
  17   1  11 1340.53 702.464   2
  17  -1  12-20.2447 123.563   2
  17   1  12-387.161 359.890   2
  17  -1  13 334.338 356.992   2
  17  -3 -13-390.540 339.171   3
  17   3 -12 296.061 188.582   3
  17  -3 -12 206.935 249.309   3
  17   3 -11 5134.80 757.344   3
  17  -3 -11 4461.55 1058.27   3
  17   3 -10 26.9458 62.1181   3
  17  -3 -10 13.6266 171.234   3
  17   3  -9 4155.51 653.373   3
  17  -3  -9 5156.96 1024.10   3
 -17  -3   8 5032.55 1071.50   3
  17   3  -8 7437.24 914.338   3
  17  -3  -8 5738.57 1055.85   3
 -17  -3   7 1046.79 461.768   3
  17   3  -7 1427.95 372.424   3
  17  -3  -7 1728.10 576.242   3
  17   3  -6 6123.93 748.463   3
  17  -3  -6 6778.47 1020.69   3
  17   3  -6 5427.55 611.959   2
 -17  -3   6 5139.79 961.526   3
  17   3  -5 174.238 126.380   3
  17  -3  -5 573.466 289.372   3
  17   3  -5-48.7272 74.6434   2
  17   3  -5-569.349 408.376   1
 -17  -3   5-65.9384 101.612   3
  17   3  -4-384.837 315.886   1
  17   3  -4 27.2635 114.717   3
  17  -3  -4-3.06355 51.5069   3
  17   3  -4-235.558 166.430   2
 -17  -3   4 232.072 173.365   3
  17   3  -3 62.4039 88.7153   3
  17   3  -3-35.3547 100.199   1
  17  -3  -3-28.6023 120.085   3
 -17  -3   3-103.396 110.489   3
  17   3  -3-47.7592 91.1059   2
  17   3  -2 765.777 302.503   1
  17  -3  -2 1102.27 397.139   3
 -17  -3   2 1179.96 337.029   3
  17   3  -2 947.130 390.766   2
  17  -3  -1 6574.05 961.176   3
 -17  -3   1 5355.97 721.317   3
  17   3  -1 5726.00 985.749   2
  17  -3   0 951.914 353.261   3
  17   3   0 777.864 375.962   2
  17  -3   1 427.917 241.529   3
  17   3   1 690.776 367.264   2
  17  -3   2-31.3048 99.4003   3
  17   3   2 201.238 209.441   2
  17  -3   3 10844.9 1340.24   3
  17   3   3 8393.79 1387.48   2
  17  -3   4 8687.06 1343.49   1
  17   3   4 7330.56 1323.87   2
  17  -3   5 209.803 255.168   1
  17   3   5-315.210 286.587   2
  17  -3   6 494.425 372.348   1
  17   3   6 134.969 190.781   2
  17  -3   7-494.656 390.238   1
  17   3   7 255.871 262.048   2
  17  -3   8 674.974 471.398   1
  17  -3   8 446.723 363.001   2
  17   3   8 847.733 482.483   2
  17  -3   9 137.302 235.725   2
  17   3   9-173.418 231.225   2
  17  -3  10 2055.00 840.845   2
  17   3  10 2113.36 785.259   2
  17  -3  11 1138.21 635.482   2
  17   3  11 884.549 527.684   2
  17  -3  12 108.343 205.469   2
  17  -5 -11 21.8761 98.2154   3
  17  -5 -10 2949.76 896.220   3
  17  -5  -9 4415.15 1050.21   3
  17  -5  -8 158.156 193.244   3
  17  -5  -7 2266.78 677.991   3
  17  -5  -6 1139.86 465.819   3
  17  -5  -5 1473.20 501.852   3
  17  -5  -4-299.348 224.183   3
  17  -5  -3 164.486 115.820   3
 -17  -5   3 16.8195 55.8903   3
  17  -5  -2 1854.30 552.211   3
 -17  -5   2 1168.87 326.545   3
  17  -5  -1 264.637 215.501   3
 -17  -5   1 825.519 271.625   3
  17   5   0 479.993 291.974   2
  17  -5   0 283.418 215.129   3
 -17  -5   0 302.567 168.595   3
  17  -5   1 4053.91 758.347   3
  17   5   1 4486.73 942.092   2
  17  -5   2 2769.52 636.897   3
  17   5   2 2840.18 766.780   2
  17  -5   3 3457.22 810.517   3
  17   5   3 2323.73 709.916   2
  17   5   4 497.158 338.931   2
  17   5   5-101.473 166.457   2
  17  -5   5 94.3368 187.293   1
  17   5   6 3541.74 979.559   2
  17  -5   6 3117.84 965.033   1
  17  -5   7 247.148 333.164   1
  17   5   7 495.281 365.788   2
  17   5   8 3116.75 949.700   2
  17  -5   8 3838.25 1337.33   1
  17  -5   9 524.109 500.389   1
  17   5   9 1469.17 653.185   2
  17  -5  10-193.902 337.987   1
  17  -5  10 301.389 350.804   2
  17  -7  -8 1137.55 520.609   3
  17  -7  -7 1333.52 539.064   3
  17  -7  -6-65.6337 119.058   3
  17  -7  -5 2316.49 680.634   3
  17  -7  -4 183.136 191.114   3
  17  -7  -3 933.662 424.220   3
  17  -7  -2 1787.52 581.233   3
  17  -7  -1-4.95684 57.5132   3
  17  -7   0 2917.49 707.049   3
  17  -7   1 178.727 172.708   3
  17  -7   2 232.840 200.421   3
  17  -7   3 663.275 358.295   3
  17  -7   4-158.661 283.855   1
  17  -7   5-357.331 394.580   1
  17  -7   6 1134.39 820.690   1
  17  -7   7-1106.70 786.702   1
  17  -7   8 1043.42 813.380   1
  17  -7   9 960.628 802.585   1
  17  -9  -3 1363.56 569.485   3
  17  -9  -2 2650.64 741.513   3
  17  -9  -1-165.304 182.899   3
  17  -9   0 1498.66 518.115   3
  18   0 -15-952.545 501.102   3
  18   0 -14 4259.19 1021.81   3
  18   0 -13 7.98586 54.6204   3
  18   0 -12 450.483 301.610   3
  18   0 -11 294.675 232.086   3
  18   0 -10 12933.9 1480.22   3
  18   0  -9-222.657 182.533   3
  18   0  -8 33699.8 2196.82   3
  18   0  -7 41.2168 73.0291   3
  18   0  -6 10756.8 1160.67   3
  18   0  -5 78.1205 107.481   3
  18   0  -4 9893.02 1158.87   3
  18   0  -3-99.5372 114.163   3
  18   0  -2 3847.99 665.248   3
  18   0  -2 4152.65 912.761   2
  18   0  -1 101.447 115.838   3
  18   0  -1 152.246 185.371   2
  18   0   0 7717.95 1010.94   3
  18   0   0 5976.98 1147.08   2
  18   0   1-100.674 220.676   3
  18   0   1-153.364 204.594   2
  18   0   2 8319.00 1429.19   2
  18   0   3 78.0867 159.727   2
  18   0   3 4.82296 29.6110   1
  18   0   4 37094.8 3116.88   2
  18   0   5 387.389 326.244   2
  18   0   6 5949.03 1302.32   2
  18   0   7-18.3624 127.377   2
  18   0   8 7612.49 1530.04   2
  18   0   9 197.562 136.295   2
  18   0  10 626.390 572.375   2
  18   0  11-155.613 244.706   2
  18   0  12 332.441 345.824   2
  18   2 -14 170.384 176.890   3
  18  -2 -14 199.411 254.898   3
  18   2 -13 299.041 220.840   3
  18  -2 -13-436.876 348.357   3
  18   2 -12 2056.28 550.100   3
  18  -2 -12 3196.35 889.331   3
  18   2 -11 3666.07 715.892   3
  18  -2 -11 4952.90 1060.51   3
  18   2 -10 208.566 166.875   3
  18  -2 -10 354.381 258.829   3
  18   2  -9-29.1579 73.2039   3
  18  -2  -9-103.344 143.564   3
  18   2  -8 1419.16 396.421   3
  18  -2  -8 1008.55 426.126   3
  18   2  -7 2324.36 522.705   3
  18  -2  -7 2353.78 605.857   3
  18   2  -7 2596.63 452.798   2
  18   2  -6 134.015 165.069   2
  18   2  -6 385.037 201.095   3
  18  -2  -6 354.482 232.490   3
  18   2  -6-71.7895 198.552   1
  18   2  -5 2254.99 544.741   2
  18   2  -5 3460.31 1039.43   1
  18   2  -5 2720.46 542.379   3
  18  -2  -5 2730.68 619.799   3
  18   2  -4 1759.93 473.696   2
  18   2  -4 1697.17 730.375   1
  18   2  -4 1469.22 391.747   3
  18  -2  -4 1463.68 442.525   3
  18   2  -3 4391.06 682.987   3
  18  -2  -3 4864.10 820.467   3
  18   2  -3 4894.20 1099.70   1
  18   2  -3 4232.06 832.763   2
  18   2  -2-38.9080 103.709   2
  18   2  -2 37.5752 124.854   3
  18  -2  -2 18.2063 71.7549   3
  18   2  -2 32.6482 102.218   1
  18   2  -1 112.919 122.733   1
  18   2  -1 146.135 227.873   2
  18  -2  -1 87.2653 115.512   3
  18  -2   0 171.282 131.045   3
  18   2   0 38.8446 47.2369   1
  18   2   1 2390.62 707.018   2
  18  -2   1 2185.28 549.152   3
  18  -2   2 11885.9 1345.78   3
  18   2   2 10616.9 1552.71   2
  18   2   3 1570.84 601.886   2
  18   2   4 1906.90 682.402   2
  18  -2   4 2969.60 657.120   1
  18   2   5 971.202 507.122   2
  18  -2   5 415.619 289.944   1
  18  -2   5 384.263 348.783   2
  18   2   6 963.772 472.419   2
  18  -2   6 783.453 417.710   1
  18  -2   6 1090.49 628.482   2
  18   2   7 1326.95 650.771   2
  18  -2   7 1613.45 698.521   2
  18  -2   7 1289.90 437.591   1
  18  -2   8 4638.45 1278.86   2
  18   2   8 3863.39 1057.39   2
  18  -2   9 204.098 193.055   2
  18   2   9 96.5870 176.245   2
  18  -2  10 3121.09 1052.26   2
  18   2  10 3528.44 1093.97   2
  18  -2  11 737.061 183.667   2
  18   2  11 776.000 579.176   2
  18  -2  12 776.140 538.655   2
  18  -4 -12-364.367 323.399   3
  18  -4 -11 1930.72 674.406   3
  18  -4 -10 119.725 303.628   3
  18   4  -9 108.979 103.058   3
  18  -4  -9 746.525 403.572   3
  18   4  -8 1937.47 412.718   3
  18  -4  -8 1868.51 603.009   3
  18   4  -7-83.2369 92.6232   3
  18  -4  -7 295.197 239.544   3
  18   4  -6-167.097 136.099   3
  18  -4  -6 158.506 236.285   3
  18  -4  -5 0.74147 118.475   3
 -18  -4   5 694.246 332.113   3
  18   4  -4 165.310 146.833   2
  18  -4  -4 80.4323 126.520   3
 -18  -4   4 304.946 200.824   3
  18   4  -4 505.509 310.001   1
  18   4  -3 33.6102 77.6515   2
 -18  -4   3 21.7843 59.2053   3
  18  -4  -2 4832.28 901.180   3
  18   4  -2 3378.47 741.286   2
 -18  -4   2 3068.51 570.155   3
  18  -4  -1 136.870 154.202   3
  18   4  -1 132.809 160.410   2
  18  -4   0 2380.88 597.732   3
  18   4   0 2456.62 707.956   2
  18  -4   1 4543.78 808.151   3
  18   4   1 3722.27 872.401   2
  18  -4   2 1178.54 430.664   3
  18   4   2 1176.80 503.588   2
  18  -4   3 172.165 201.891   3
  18   4   3 230.954 237.787   2
  18  -4   4 875.053 476.561   1
  18   4   4-198.040 230.063   2
  18  -4   5 1713.26 683.567   1
  18   4   5 2387.76 812.044   2
  18  -4   6 366.152 337.757   1
  18   4   6 45.4206 147.279   2
  18   4   7 92.7401 173.883   2
  18  -4   7-692.626 508.339   1
  18  -4   8 660.207 385.585   1
  18   4   8 234.391 283.276   2
  18  -4   9-619.683 514.145   1
  18  -4   9 788.794 555.317   2
  18   4   9 173.734 231.061   2
  18  -4  10 424.717 407.406   2
  18   4  10-263.459 287.482   2
  18  -6  -9 3724.26 952.108   3
  18  -6  -8-12.4922 203.130   3
  18  -6  -7 459.830 303.501   3
  18  -6  -6 568.352 356.403   3
  18  -6  -5-66.5618 121.333   3
  18  -6  -4 127.731 153.036   3
  18  -6  -3 404.872 264.287   3
  18  -6  -2 704.731 366.414   3
  18  -6  -1 247.561 214.908   3
  18  -6   0 3045.37 708.508   3
  18  -6   1 2222.03 591.454   3
  18  -6   2 1091.81 429.652   3
  18  -6   3 1903.79 602.520   3
  18  -6   4 1323.01 695.672   1
  18  -6   5 813.383 561.149   1
  18  -6   6 357.435 384.782   1
  18  -6   7 429.674 470.517   1
  18  -6   8-336.659 441.633   1
  18  -6   9-753.743 716.497   1
  18  -6  10 4939.95 1716.32   1
  18  -8  -4 3971.41 885.789   3
  18  -8  -3 2425.91 714.910   3
  18  -8  -2 390.924 294.868   3
  18  -8  -1-197.760 195.387   3
  18  -8   0 1111.42 477.057   3
  18  -8   1 3333.65 782.029   3
  18  -8   2 5265.40 1032.64   3
  18  -8   3 703.741 406.604   3
  19   1 -15 785.456 411.271   3
  19   1 -14 491.789 313.372   3
  19  -1 -14-406.868 333.016   3
  19   1 -13-139.926 162.672   3
  19  -1 -13 247.655 265.867   3
  19   1 -12 892.683 443.493   3
  19  -1 -12-20.9242 95.1477   3
  19   1 -11 107.222 209.614   3
  19  -1 -11 289.871 244.518   3
  19   1 -10 17036.9 1613.52   3
  19  -1 -10 16359.4 1764.79   3
  19   1  -9 329.782 195.631   3
  19  -1  -9 379.442 256.393   3
  19   1  -8 34.5812 69.2999   2
  19   1  -8 109.389 122.441   3
  19  -1  -8 280.779 217.470   3
  19   1  -7 20934.0 1627.02   3
  19  -1  -7 21000.9 1801.30   3
  19   1  -7 20421.0 1605.68   2
  19   1  -6 29190.5 1977.80   3
  19  -1  -6 26918.2 1965.12   3
  19   1  -6 22899.2 1840.12   2
  19   1  -5 303.760 223.844   2
  19   1  -5 166.587 138.359   3
  19  -1  -5 2.97000 77.2760   3
  19   1  -4 3969.23 690.560   3
  19  -1  -4 4463.36 811.581   3
  19   1  -4 3094.90 733.754   2
  19   1  -3 2675.82 725.028   2
  19   1  -3 2513.42 542.174   3
  19  -1  -3 2546.28 581.265   3
  19   1  -2 324.765 306.281   2
  19   1  -2 685.171 268.534   3
  19  -1  -2 550.146 269.125   3
  19   1  -1 1025.20 389.083   3
  19   1  -1 779.611 398.735   2
  19  -1  -1 622.979 269.481   3
  19   1   0 1667.92 513.438   3
  19   1   0 2567.79 762.279   2
  19  -1   0 2479.18 599.134   3
  19   1   1 380.303 300.575   2
  19  -1   1 1369.58 458.858   3
  19  -1   2 2288.43 630.935   3
  19   1   2 2111.21 707.991   2
  19  -1   2 3117.27 937.068   2
  19  -1   3 1751.89 435.652   1
  19   1   3 2435.28 778.237   2
  19  -1   3 1687.43 694.774   2
  19  -1   4 1429.57 418.146   1
  19   1   4 1125.73 592.704   2
  19  -1   4 1240.97 564.213   2
  19   1   5-42.1838 249.835   2
  19  -1   5 371.440 224.384   1
  19  -1   5-424.554 360.398   2
  19   1   6 229.230 260.971   2
  19  -1   6 222.852 275.754   2
  19   1   7 2656.70 885.837   2
  19  -1   7 2389.36 863.060   2
  19   1   8 500.203 397.222   2
  19  -1   8 56.5972 174.387   2
  19   1   9 1678.54 764.554   2
  19  -1   9 1588.71 658.947   2
  19   1  10 291.730 490.598   2
  19  -1  10 790.973 536.906   2
  19  -1  11 683.578 499.274   2
  19   1  11-147.424 244.496   2
  19  -3 -12 3562.81 979.967   3
  19   3 -11 1114.85 370.429   3
  19  -3 -11 1579.55 601.165   3
  19   3 -10 1809.19 477.439   3
  19  -3 -10 2009.16 664.485   3
  19   3  -9-21.6540 59.0198   3
  19  -3  -9 68.3265 222.663   3
  19   3  -8 95.8813 102.465   3
  19  -3  -8 519.647 315.895   3
  19   3  -7 1450.95 398.159   3
  19  -3  -7 1428.11 524.460   3
  19   3  -6 315.279 180.799   3
  19  -3  -6 124.031 149.667   3
  19   3  -6 160.069 125.169   2
  19   3  -5 4156.11 673.405   3
  19  -3  -5 4047.24 808.294   3
  19   3  -5 3547.66 657.096   2
  19   3  -5 4138.88 1110.09   1
  19   3  -4 20.4905 107.131   1
  19   3  -4-220.209 165.639   3
  19  -3  -4 93.0596 124.588   3
  19   3  -4 25.8364 94.6397   2
  19  -3  -3 5831.22 969.606   3
  19   3  -3 4790.67 941.210   1
  19   3  -3 4094.21 825.446   2
  19   3  -2 3095.24 606.953   1
  19  -3  -2 3854.03 798.042   3
  19   3  -2 2113.71 627.793   2
  19  -3  -1 12834.8 1376.89   3
  19   3  -1 10481.7 1446.70   2
  19  -3   0 84.5501 134.552   3
  19   3   0-253.886 134.144   2
  19  -3   1 3637.16 741.338   3
  19   3   1 4207.97 988.785   2
  19  -3   2 1243.93 470.914   3
  19   3   2 1542.83 636.446   2
  19  -3   3 3501.90 816.446   3
  19   3   3 2991.80 890.820   2
  19  -3   4 3460.37 873.794   1
  19   3   4 2286.43 809.917   2
  19  -3   5 129.552 178.535   1
  19   3   5 461.277 490.458   2
  19  -3   6 2467.48 824.213   1
  19   3   6 2626.09 873.351   2
  19  -3   7-451.686 423.245   1
  19  -3   7 1567.55 746.402   2
  19   3   7 890.805 479.524   2
  19  -3   8-186.768 267.810   1
  19  -3   8-61.7533 182.463   2
  19   3   8 90.7831 196.198   2
  19  -3   9 1003.60 618.556   2
  19   3   9 72.6930 166.523   2
  19  -3  10 1682.97 797.686   2
  19   3  10 2102.86 827.532   2
  19  -5  -9 570.202 372.855   3
  19  -5  -8-351.385 283.773   3
  19  -5  -7 65.8266 124.536   3
  19  -5  -6 4031.47 897.504   3
  19  -5  -5 3.30288 63.0629   3
  19  -5  -4 500.227 234.489   3
  19  -5  -3 4825.74 924.021   3
  19  -5  -2 1154.06 515.503   3
  19   5  -1 811.501 382.563   2
  19  -5  -1 1150.97 436.129   3
  19  -5   0 219.951 161.115   3
  19   5   0 410.935 280.856   2
  19  -5   1 845.886 357.030   3
  19   5   1 868.623 454.692   2
  19  -5   2 103.608 66.7356   3
  19   5   2 51.9459 120.021   2
  19  -5   3 653.084 366.742   3
  19   5   3 420.291 317.850   2
  19   5   4 1549.58 625.957   2
  19  -5   4 615.843 447.069   1
  19  -5   5 666.345 429.578   1
  19   5   5 99.1584 165.304   2
  19   5   6 989.038 565.724   2
  19  -5   6 1760.33 793.828   1
  19  -5   7 410.865 432.667   1
  19   5   7 403.445 343.066   2
  19   5   8 1009.58 549.139   2
  19  -5   8 68.9051 497.023   1
  19  -7  -6 4014.91 963.932   3
  19  -7  -5-181.226 195.001   3
  19  -7  -4 4249.06 916.470   3
  19  -7  -3 760.131 358.735   3
  19  -7  -2-337.745 320.163   3
  19  -7  -1-6.87267 67.1775   3
  19  -7   0 1014.89 428.688   3
  19  -7   1 1158.17 455.969   3
  19  -7   2 2710.70 767.144   3
  19  -7   3 1540.03 620.023   3
  19  -7   4 148.079 265.201   1
  19  -7   5-810.840 593.996   1
  19  -7   6 459.431 488.090   1
  19  -7   7 3763.09 1466.30   1
  20   0 -14 2439.57 737.384   3
  20   0 -13 405.107 319.513   3
  20   0 -12-379.335 274.966   3
  20   0 -11-93.7921 137.582   3
  20   0 -10 395.583 262.933   3
  20   0  -9 110.647 137.435   3
  20   0  -8 24703.8 1948.16   3
  20   0  -7 177.767 147.100   3
  20   0  -6 4559.66 807.808   3
  20   0  -5-85.8682 133.055   3
  20   0  -4 3303.70 681.902   3
  20   0  -4 2986.59 810.734   2
  20   0  -3 32.6987 95.2189   3
  20   0  -3 102.310 158.605   2
  20   0  -2 48.6244 87.1564   3
  20   0  -2 205.878 225.038   2
  20   0  -1-16.7626 91.2594   3
  20   0  -1 225.542 237.507   2
  20   0   0 14469.1 1529.37   3
  20   0   0 13441.7 1861.25   2
  20   0   1 69.3187 106.249   3
  20   0   1-98.5691 174.315   2
  20   0   2 31196.3 1365.67   1
  20   0   2 34805.1 3089.54   2
  20   0   3 705.307 440.198   2
  20   0   4 785.923 475.521   2
  20   0   5-13.4882 102.052   2
  20   0   6-424.527 377.674   2
  20   0   7 338.521 338.403   2
  20   0   8 319.002 333.236   2
  20   0   9 162.781 252.975   2
  20   0  10 16373.7 2447.68   2
  20   2 -13 4244.25 850.770   3
  20   2 -12 253.793 196.523   3
  20  -2 -12 300.386 267.210   3
  20   2 -11-296.081 208.849   3
  20  -2 -11 202.771 211.880   3
  20   2 -10 268.572 193.923   3
  20  -2 -10 284.254 245.958   3
  20   2  -9 4340.27 777.192   3
  20  -2  -9 4279.39 913.194   3
  20   2  -8 195.710 174.860   3
  20  -2  -8-14.7026 64.9462   3
  20   2  -7 3114.08 654.582   3
  20  -2  -7 4075.57 843.973   3
  20   2  -7 2806.78 545.252   2
  20   2  -6 76.1336 103.586   2
  20  -2  -6 10.0842 65.6692   3
  20   2  -5 1812.11 546.344   2
  20   2  -5 552.766 434.301   1
  20   2  -5 1674.27 450.512   3
  20  -2  -5 1772.86 534.920   3
  20   2  -4 1510.24 516.583   2
  20   2  -4 1727.35 699.887   1
  20   2  -4 1549.62 437.444   3
  20  -2  -4 2097.50 579.139   3
  20   2  -3 5443.05 857.867   3
  20  -2  -3 7549.47 1134.88   3
  20   2  -3 7431.83 1329.48   1
  20   2  -3 7098.32 1152.01   2
  20   2  -2 2103.13 650.789   2
  20   2  -2 2235.07 590.526   3
  20  -2  -2 2929.97 660.231   3
  20   2  -2 2110.63 607.869   1
  20   2  -1-62.3872 129.489   2
  20   2  -1-26.2744 74.5388   1
  20  -2  -1 146.915 157.291   3
  20  -2   0 6692.54 1002.27   3
  20   2   0 6973.56 1264.75   2
  20   2   1 1950.18 683.659   2
  20  -2   1 1711.99 549.594   3
  20  -2   2 15076.7 1688.30   3
  20   2   2 12368.1 1773.87   2
  20   2   3 119.718 191.535   2
  20   2   4 2988.71 905.742   2
  20  -2   4 3779.65 770.011   1
  20  -2   4 3853.35 1105.02   2
  20   2   5 11827.7 1893.66   2
  20  -2   5 10317.8 1865.51   2
  20  -2   5 10766.2 1491.71   1
  20   2   6 1369.29 653.377   2
  20  -2   6 1187.50 512.174   1
  20  -2   6 1632.94 770.066   2
  20   2   7-258.837 291.860   2
  20  -2   7 1259.94 664.239   2
  20  -2   8 2519.47 951.629   2
  20   2   8 1816.30 810.572   2
  20  -2   9 717.926 527.375   2
  20   2   9-14.0447 115.077   2
  20  -2  10 14.0418 102.503   2
  20   2  10 678.164 487.611   2
  20  -4 -10 522.627 353.236   3
  20  -4  -9 747.031 406.057   3
  20   4  -8 2103.03 486.226   3
  20  -4  -8 2328.01 722.260   3
  20   4  -7 254.685 179.628   3
  20  -4  -7-146.832 88.1801   3
  20   4  -6 1362.61 422.925   3
  20  -4  -6 1461.85 513.690   3
  20  -4  -5-52.9699 113.012   3
  20  -4  -4 198.485 189.699   3
  20   4  -4 179.643 153.901   2
  20  -4  -3 952.475 441.782   3
  20   4  -3 1619.71 503.622   2
  20  -4  -2 1438.28 526.748   3
  20   4  -2 954.032 434.018   2
  20  -4  -1-81.2885 127.305   3
  20   4  -1 225.310 217.058   2
  20  -4   0 1267.52 473.999   3
  20   4   0 1989.07 646.166   2
  20  -4   1 1090.68 422.752   3
  20   4   1 940.067 459.083   2
  20  -4   2-90.6551 148.073   3
  20   4   2-81.1632 146.492   2
  20  -4   3 559.977 342.277   3
  20   4   3 132.046 185.203   2
  20  -4   4 2525.33 815.564   1
  20   4   4 2183.07 771.917   2
  20  -4   5 2503.69 849.856   1
  20   4   5 1120.01 560.212   2
  20  -4   6-270.928 311.599   1
  20   4   6 204.661 246.727   2
  20   4   7-183.097 241.435   2
  20  -4   7-231.466 323.883   1
  20  -4   8 187.230 291.123   2
  20   4   8 396.425 416.622   2
  20  -6  -7-137.513 181.656   3
  20  -6  -6 1373.47 547.356   3
  20  -6  -5 5324.79 1035.46   3
  20  -6  -4 2240.06 653.034   3
  20  -6  -3-291.350 257.229   3
  20  -6  -2-58.4562 117.655   3
  20  -6  -1 232.014 212.787   3
  20  -6   0 370.884 264.091   3
  20  -6   1 145.772 191.790   3
  20  -6   2 30.9973 93.8647   3
  20  -6   3 611.030 375.039   3
  20  -6   4-339.108 370.515   1
  20  -6   5 70.5071 176.243   1
  20  -6   6 852.481 602.348   1
  20  -6   7 727.507 617.517   1
  20  -8   0 350.050 269.499   3
  20  -8   1-95.1325 149.927   3
  20  -8   2-191.316 262.399   3
  21   1 -14-310.409 267.702   3
  21   1 -13 6407.26 1125.59   3
  21  -1 -13 6252.74 1201.81   3
  21   1 -12-151.077 167.793   3
  21  -1 -12 317.525 265.229   3
  21   1 -11 1414.73 508.553   3
  21  -1 -11 1817.80 606.097   3
  21   1 -10 1440.20 485.303   3
  21  -1 -10 1620.57 590.474   3
  21   1  -9 1630.98 510.250   3
  21  -1  -9 1598.27 536.370   3
  21   1  -8 2551.07 604.062   3
  21  -1  -8 2193.88 615.683   3
  21   1  -7-70.0847 106.174   2
  21   1  -7 170.810 175.651   3
  21  -1  -7 129.696 230.372   3
  21   1  -6 75.8920 115.515   2
  21   1  -6 408.931 245.600   3
  21   1  -5-263.280 225.387   2
  21   1  -5 91.6506 120.091   3
  21  -1  -5 200.118 194.344   3
  21   1  -4 396.849 239.933   2
  21   1  -4 231.542 167.214   3
  21  -1  -4 188.862 156.136   3
  21   1  -3 3041.35 792.366   2
  21   1  -3 2778.93 622.928   3
  21  -1  -3 3236.31 694.391   3
  21   1  -2 1469.21 591.500   2
  21   1  -2 1819.06 536.539   3
  21  -1  -2 1750.75 523.356   3
  21   1  -1 10036.6 1298.77   3
  21  -1  -1 8904.79 1150.56   3
  21   1  -1 7840.21 1375.32   2
  21   1   0 2776.35 873.039   2
  21  -1   0 2272.41 615.408   3
  21  -1   1 7230.01 1157.74   3
  21   1   1 6790.97 1333.94   2
  21  -1   1 8312.18 1596.84   2
  21   1   2 4454.27 1098.91   2
  21  -1   2 4327.77 1150.31   2
  21  -1   3 11562.9 1085.32   1
  21   1   3 10590.3 1762.05   2
  21  -1   3 14635.1 2172.71   2
  21   1   4 910.312 576.221   2
  21  -1   4 875.716 526.899   2
  21   1   5 1958.05 768.270   2
  21  -1   5 606.809 343.641   2
  21   1   6 536.132 417.011   2
  21  -1   6 1684.62 782.398   2
  21   1   7 1271.53 645.456   2
  21  -1   7 4198.98 1256.93   2
  21   1   8 7592.52 1677.90   2
  21  -1   8 6014.55 1479.53   2
  21   1   9 2332.64 925.046   2
  21  -1   9 3313.83 1136.91   2
  21  -3 -11 485.276 343.355   3
  21   3 -10-236.612 186.009   3
  21  -3 -10-177.904 208.275   3
  21   3  -9-40.0820 79.5114   3
  21  -3  -9-166.097 191.104   3
  21   3  -8 890.462 332.389   3
  21  -3  -8 1585.64 579.255   3
  21   3  -7 54.8352 87.8394   3
  21  -3  -7 256.531 225.822   3
  21   3  -6 2572.99 569.004   3
  21  -3  -6 3064.81 732.080   3
  21   3  -5 913.437 356.094   3
  21  -3  -5 950.853 402.712   3
  21   3  -5 825.784 300.186   2
  21   3  -4 604.110 298.772   3
  21  -3  -4 904.348 413.717   3
  21   3  -4 510.670 318.548   2
  21  -3  -3 5422.40 1017.48   3
  21   3  -3 3308.79 793.667   2
  21  -3  -2 1620.64 511.572   3
  21   3  -2 1307.67 536.636   2
  21  -3  -1 450.864 273.008   3
  21   3  -1 231.227 338.677   2
  21  -3   0 777.866 342.088   3
  21   3   0 1046.05 549.954   2
  21  -3   1 718.705 356.145   3
  21   3   1 90.3392 158.922   2
  21  -3   2 1458.95 557.917   3
  21   3   2 1237.28 525.507   2
  21   3   3-23.6480 111.253   2
  21  -3   4-183.608 239.889   1
  21   3   4 883.651 506.243   2
  21  -3   5 209.113 309.369   1
  21   3   5-385.070 347.767   2
  21  -3   6 4706.45 1404.70   2
  21   3   6 2882.73 942.070   2
  21  -3   7-261.650 332.954   2
  21   3   7 948.652 549.064   2
  21  -3   8 479.019 445.505   2
  21   3   8 203.325 271.123   2
  21  -5  -8 1786.60 636.536   3
  21  -5  -7-86.0414 143.081   3
  21  -5  -6 987.933 450.823   3
  21  -5  -5-29.1106 84.8886   3
  21  -5  -4 2167.53 680.761   3
  21  -5  -3 461.108 306.921   3
  21  -5  -2-20.2712 80.1404   3
  21  -5  -1 73.2987 124.165   3
  21   5  -1 307.210 246.529   2
  21  -5   0 589.679 328.044   3
  21   5   0 332.274 270.772   2
  21  -5   1 1426.46 527.988   3
  21   5   1 1696.40 620.638   2
  21  -5   2 464.293 317.552   3
  21   5   2 227.589 237.155   2
  21  -5   3 464.069 330.243   3
  21   5   3-1.20392 76.0655   2
  21   5   4 368.265 317.280   2
  21  -5   4 361.006 356.595   1
  21  -5   5 1602.93 713.946   1
  21   5   5 1231.84 594.222   2
  21  -5   6 398.464 394.832   1
  21   5   6 246.805 331.439   2
  21  -7  -2 2388.73 711.181   3
  21  -7  -1-239.661 221.182   3
  21  -7   0 993.710 449.905   3
  21  -7   1 1366.77 539.559   3
  21  -7   2 1219.05 569.836   3
  21  -7   3 627.104 403.493   3
  21  -7   4-533.409 511.930   1
  21  -7   5 1317.56 776.712   1
  22   0 -13 88.7150 143.256   3
  22   0 -12 2743.53 750.083   3
  22   0 -11-195.652 196.966   3
  22   0 -10-121.516 152.745   3
  22   0  -9 217.077 194.687   3
  22   0  -8 3395.48 758.561   3
  22   0  -7-221.559 203.215   3
  22   0  -7 33.5333 102.012   2
  22   0  -6 21720.3 1994.55   3
  22   0  -6 21119.1 2150.57   2
  22   0  -5 51.6914 164.541   3
  22   0  -5-57.2505 131.535   2
  22   0  -4 4838.13 876.483   3
  22   0  -4 5390.64 1145.68   2
  22   0  -3 175.481 167.973   3
  22   0  -3 140.322 198.440   2
  22   0  -2 21382.4 1834.58   3
  22   0  -2 21863.0 2410.46   2
  22   0  -1 168.660 302.716   3
  22   0  -1-100.605 174.512   2
  22   0   0 7712.43 1222.36   3
  22   0   0 8997.61 1608.88   2
  22   0   1 530.753 396.290   2
  22   0   2 8194.02 1583.73   2
  22   0   3 438.114 363.241   2
  22   0   4 562.514 483.262   2
  22   0   5-270.955 303.000   2
  22   0   6 4695.92 1264.59   2
  22   0   7 113.395 221.928   2
  22   0   8 1639.30 772.411   2
  22   0   9 439.870 417.686   2
  22   2 -12 941.679 392.682   3
  22   2 -11 467.227 277.921   3
  22  -2 -11 269.076 259.128   3
  22   2 -10 895.267 396.997   3
  22  -2 -10 1422.36 552.116   3
  22   2  -9 4914.00 924.608   3
  22  -2  -9 4998.67 1029.03   3
  22   2  -8 7585.40 1067.57   3
  22  -2  -8 6557.32 1130.11   3
  22   2  -7 80.2865 113.947   3
  22  -2  -7-125.256 155.182   3
  22   2  -6 9165.58 1136.36   3
  22  -2  -6 9866.95 1328.18   3
  22   2  -6 9715.43 1254.09   2
  22   2  -5 832.916 390.611   2
  22   2  -5 970.544 362.974   3
  22  -2  -5 1008.04 435.173   3
  22   2  -4 5197.36 888.613   3
  22   2  -4 6185.49 1113.53   2
  22  -2  -4 5888.23 1071.45   3
  22   2  -3 1239.00 504.523   2
  22   2  -3 1848.36 565.345   3
  22  -2  -3 1532.64 509.892   3
  22   2  -2 816.815 433.838   2
  22  -2  -2 537.731 318.876   3
  22   2  -1 277.526 261.163   2
  22  -2  -1-29.2521 84.3478   3
  22   2   0 4575.51 1084.60   2
  22  -2   0 5303.37 973.620   3
  22   2   1 2541.53 831.045   2
  22  -2   1 2640.04 728.123   3
  22   2   2 512.575 411.124   2
  22  -2   2-64.9254 134.283   3
  22   2   3 246.409 277.019   2
  22  -2   3-137.627 227.235   2
  22  -2   3 277.104 213.501   1
  22   2   4 1911.21 764.180   2
  22  -2   4 1983.94 843.937   2
  22   2   5 1827.39 769.270   2
  22  -2   5 465.874 418.782   2
  22   2   6 698.732 485.779   2
  22  -2   6 414.263 399.996   2
  22   2   7-141.646 233.373   2
  22  -2   7 735.983 509.965   2
  22  -2   8-271.747 364.866   2
  22   2   8 449.360 401.126   2
  22  -4  -8 252.102 144.629   3
  22   4  -7-215.618 184.397   3
  22  -4  -7 101.992 149.435   3
  22  -4  -6 75.1848 126.296   3
  22  -4  -5 651.682 379.790   3
  22  -4  -4-136.474 177.687   3
  22   4  -4-93.8368 120.840   2
  22  -4  -3 1759.11 595.718   3
  22   4  -3 1992.99 621.567   2
  22  -4  -2-135.983 168.030   3
  22   4  -2 56.6486 112.595   2
  22  -4  -1-146.316 173.589   3
  22   4  -1-206.739 213.240   2
  22  -4   0 1947.39 622.205   3
  22   4   0 1001.18 482.656   2
  22  -4   1 330.788 229.539   3
  22   4   1 1077.75 516.003   2
  22  -4   2 4635.06 1044.68   3
  22   4   2 3417.30 944.094   2
  22   4   3-211.594 245.828   2
  22  -4   4 3738.78 1032.96   1
  22   4   4 2807.98 903.361   2
  22   4   5 219.893 268.234   2
  22   4   6-128.563 213.814   2
  22   4   7 417.344 371.138   2
  22  -6  -3-45.3519 107.983   3
  22  -6  -2 31.7323 83.4501   3
  22  -6  -1 565.182 344.685   3
  22  -6   0 994.777 443.898   3
  22  -6   1 921.622 452.623   3
  22  -6   2 2535.64 798.960   3
  22  -6   3 467.211 344.471   3
  22  -6   4 836.779 579.222   1
  22  -6   5 1691.69 806.823   1
  23   1 -13 2223.86 660.049   3
  23   1 -12 1359.94 500.608   3
  23   1 -11 3026.70 760.465   3
  23  -1 -11 2877.44 802.607   3
  23   1 -10 54.1084 108.407   3
  23  -1 -10 211.498 217.437   3
  23   1  -9 5606.14 1066.89   3
  23  -1  -9 5894.68 1054.91   3
  23   1  -8 916.403 412.359   3
  23  -1  -8 352.114 260.663   3
  23   1  -7 765.576 353.221   3
  23  -1  -7 510.839 311.563   3
  23   1  -6 5114.72 1014.04   2
  23   1  -6 5297.49 924.317   3
  23   1  -5 192.084 203.921   2
  23   1  -5 407.657 251.098   3
  23  -1  -5 347.694 257.220   3
  23   1  -4 2877.62 798.445   2
  23   1  -4 2863.71 667.042   3
  23  -1  -4 2712.88 697.606   3
  23   1  -3 360.866 296.532   2
  23   1  -3 489.477 293.257   3
  23  -1  -3 782.149 384.709   3
  23   1  -2 5030.08 968.483   3
  23  -1  -2 4548.11 877.702   3
  23   1  -2 5027.12 1134.30   2
  23   1  -1 1110.32 450.305   3
  23   1  -1 764.488 452.585   2
  23  -1  -1 254.854 215.537   3
  23  -1  -1 578.147 420.907   2
  23   1   0 339.783 314.629   2
  23  -1   0 509.565 323.087   3
  23  -1   0 248.032 294.019   2
  23  -1   1 988.943 431.628   3
  23   1   1 787.518 481.164   2
  23  -1   1 821.113 473.161   2
  23   1   2 6.88207 73.3262   2
  23  -1   2 392.501 367.617   2
  23   1   3 712.361 481.436   2
  23  -1   3 408.091 362.229   2
  23   1   4 387.912 367.340   2
  23  -1   4 411.806 383.621   2
  23   1   5 8203.86 1711.62   2
  23  -1   5 8902.13 1773.96   2
  23   1   6 993.994 589.769   2
  23  -1   6 61.3510 166.320   2
  23   1   7 3749.82 1186.40   2
  23  -1   7 2096.48 960.719   2
  23   1   8 478.533 429.662   2
  23   3  -9 1437.64 447.317   3
  23  -3  -9 1462.99 572.098   3
  23   3  -8 4822.22 835.844   3
  23  -3  -8 6063.72 1149.09   3
  23   3  -7 540.647 277.326   3
  23  -3  -7 1166.23 481.157   3
  23   3  -6 5803.18 971.280   3
  23  -3  -6 5724.54 1083.51   3
  23   3  -5 1386.13 477.724   3
  23  -3  -5 1528.34 576.301   3
  23  -3  -4 30.9671 101.088   3
  23   3  -4 324.876 248.746   2
  23  -3  -3 1554.07 555.844   3
  23   3  -3 882.937 468.303   2
  23  -3  -2 792.494 374.447   3
  23   3  -2 563.413 330.389   2
  23  -3  -1-203.901 193.381   3
  23   3  -1 177.216 208.089   2
  23  -3   0 301.414 248.569   3
  23   3   0-288.254 276.460   2
  23  -3   1 513.168 276.593   3
  23   3   1 924.775 502.977   2
  23  -3   2 2281.70 725.154   3
  23   3   2 2645.50 865.533   2
  23   3   3 270.017 291.635   2
  23   3   4 63.4286 146.972   2
  23  -3   5 2224.50 954.475   2
  23   3   5 727.293 489.544   2
  23  -3   6 318.361 373.259   2
  23   3   6-148.861 227.911   2
  23   3   7 1682.09 767.609   2
  23  -5  -4 593.623 396.713   3
  23  -5  -3-97.2408 152.909   3
  23   5  -2 728.560 380.879   2
  23  -5  -2 354.999 275.787   3
  23  -5  -1-17.5463 87.1330   3
  23   5  -1-110.862 168.357   2
  23  -5   0-98.7782 147.166   3
  23   5   0-100.858 155.392   2
  23  -5   1 2330.93 733.007   3
  23   5   1 1126.36 531.854   2
  23  -5   2 547.882 491.291   3
  23   5   2-159.639 207.492   2
  23   5   3 633.230 400.205   2
  23   5   4 72.9160 158.862   2
  23   5   5 178.812 242.453   2
  24   0 -11 520.673 320.360   3
  24   0 -10-267.616 231.818   3
  24   0  -9 85.7431 288.633   3
  24   0  -8-31.9850 108.959   3
  24   0  -7-160.741 176.905   3
  24   0  -6 789.886 395.688   3
  24   0  -6 631.469 389.384   2
  24   0  -5 110.273 148.661   3
  24   0  -5 106.206 167.939   2
  24   0  -4 2.29080 51.5575   3
  24   0  -4 44.8824 129.630   2
  24   0  -3-53.5547 112.156   3
  24   0  -3-164.745 214.300   2
  24   0  -2 886.776 406.940   3
  24   0  -2 642.813 430.490   2
  24   0  -1-244.305 226.701   3
  24   0  -1 410.560 356.628   2
  24   0   0 15938.0 2225.03   2
  24   0   1 73.8193 169.190   2
  24   0   2 365.990 351.870   2
  24   0   3-542.629 442.641   2
  24   0   4 7878.10 1732.00   2
  24   0   5-75.4677 175.211   2
  24   0   6 334.293 359.898   2
  24   0   7-42.9703 140.925   2
  24   2 -11 145.938 199.527   3
  24   2 -10 135.074 160.167   3
  24   2  -9 3418.81 750.953   3
  24  -2  -9 6006.69 1118.34   3
  24   2  -8 684.805 331.896   3
  24  -2  -8 116.193 260.396   3
  24   2  -7 1902.40 542.263   3
  24  -2  -7 1691.16 601.596   3
  24   2  -6 2632.50 641.376   3
  24  -2  -6 3622.02 898.809   3
  24   2  -5 2768.65 692.703   3
  24  -2  -5 2599.85 733.335   3
  24   2  -4 400.167 295.159   2
  24   2  -4 357.555 259.582   3
  24  -2  -4 458.319 298.300   3
  24   2  -3 2899.45 823.523   2
  24   2  -3 1968.32 613.461   3
  24  -2  -3 2577.26 709.941   3
  24   2  -2 991.323 498.908   2
  24  -2  -2 661.935 347.773   3
  24   2  -1 130.555 197.316   2
  24  -2  -1 273.600 232.835   3
  24   2   0 395.125 336.288   2
  24  -2   0 204.876 115.508   3
  24   2   1 976.817 537.554   2
  24  -2   1 1566.52 602.274   3
  24   2   2 1274.13 676.065   2
  24  -2   2 1717.73 804.174   2
  24   2   3 271.985 245.462   2
  24  -2   3 1245.87 693.506   2
  24   2   4 3482.05 1091.84   2
  24  -2   4 3385.26 1194.52   2
  24   2   5 244.210 295.933   2
  24  -2   5-328.175 377.827   2
  24   2   6-168.061 256.567   2
  24  -2   6 201.960 301.385   2
  24  -4  -5 281.150 366.118   3
  24  -4  -4 123.184 172.401   3
  24  -4  -3 695.715 383.873   3
  24  -4  -2 412.962 294.922   3
  24   4  -2-493.596 331.276   2
  24  -4  -1 471.371 310.906   3
  24   4  -1 472.738 335.122   2
  24  -4   0 226.377 230.517   3
  24   4   0-299.676 284.081   2
  24  -4   1 1681.77 629.265   3
  24   4   1 1213.63 575.851   2
  24  -4   2 5.91181 82.4399   3
  24   4   2-563.557 405.139   2
  24   4   3 655.442 446.018   2
  24   4   4 1446.60 676.227   2
  24   4   5 554.594 436.990   2
  25   1 -11-1.06313 24.2058   3
  25   1 -10 382.481 294.393   3
  25   1  -9 220.113 209.201   3
  25  -1  -9-32.7899 97.7754   3
  25   1  -8 410.619 275.400   3
  25  -1  -8 697.762 407.738   3
  25   1  -7 1433.65 506.759   3
  25  -1  -7 2140.40 696.888   3
  25   1  -6 6408.12 1079.64   3
  25  -1  -6 6622.08 1178.52   3
  25   1  -5 1069.66 504.942   2
  25   1  -5 373.860 261.816   3
  25  -1  -5 1100.09 478.109   3
  25  -1  -5 674.548 451.111   2
  25   1  -4 365.534 309.707   2
  25   1  -4 497.682 304.623   3
  25  -1  -4 567.732 373.001   3
  25  -1  -4 1011.11 561.251   2
  25   1  -3 2262.10 792.939   2
  25   1  -3 3303.50 809.281   3
  25  -1  -3 1978.40 621.533   3
  25  -1  -3 3037.02 987.434   2
  25   1  -2 3321.47 989.304   2
  25   1  -2 2851.98 812.311   3
  25  -1  -2 3473.16 849.463   3
  25  -1  -2 3281.69 1048.52   2
  25  -1  -1 5717.02 1142.44   3
  25   1  -1 5213.91 1236.06   2
  25  -1  -1 6694.02 1536.90   2
  25   1   0 709.103 469.638   2
  25  -1   0 570.392 367.621   3
  25  -1   0 283.481 324.468   2
  25   1   1 2730.41 942.480   2
  25  -1   1 3046.13 1042.88   2
  25   1   2 5322.88 1322.25   2
  25  -1   2 7112.57 1634.13   2
  25   1   3 1627.74 749.732   2
  25  -1   3 4738.24 1348.80   2
  25   1   4 1953.83 830.512   2
  25  -1   4 541.420 459.358   2
  25   1   5 15.3208 78.3252   2
  25  -1   5 78.7846 189.693   2
  25   1   6 190.973 273.563   2
  25   3  -8 1843.15 552.989   3
  25   3  -7 422.764 279.157   3
  25   3  -6 481.745 304.634   3
  25  -3  -5 579.811 372.159   3
  25  -3  -4-372.435 284.728   3
  25  -3  -3-50.4947 119.597   3
  25   3  -3 229.037 228.918   2
  25  -3  -2 219.088 215.499   3
  25   3  -2 413.498 323.659   2
  25  -3  -1 1784.63 634.879   3
  25   3  -1 1196.22 565.990   2
  25  -3   0 753.910 391.073   3
  25   3   0 432.802 351.891   2
  25  -3   1 380.358 317.525   3
  25   3   1-161.748 220.527   2
  25   3   2 268.243 302.197   2
  25   3   3 624.518 452.182   2
  25   3   4 710.895 390.296   2
  25   3   5-52.7376 140.334   2
  25   5   0 307.203 282.757   2
  25   5   1 890.457 501.380   2
  25   5   2 979.841 538.415   2
  25   5   3 89.9983 183.073   2
  26   0  -9 137.255 193.856   3
  26   0  -8 5210.90 1049.90   3
  26   0  -7 33.3520 98.9404   3
  26   0  -6-197.355 198.941   3
  26   0  -5 197.265 197.377   3
  26   0  -5 844.086 482.986   2
  26   0  -4 1125.23 485.164   3
  26   0  -4 1716.92 702.978   2
  26   0  -3 393.854 288.178   3
  26   0  -3-167.065 233.444   2
  26   0  -2-281.115 257.143   3
  26   0  -2 826.586 515.573   2
  26   0  -1-230.111 237.032   3
  26   0  -1 323.320 325.154   2
  26   0   0 3008.96 1034.82   2
  26   0   1 278.535 317.333   2
  26   0   2 106.543 213.385   2
  26   0   3-1152.25 665.663   2
  26   0   4 10601.8 2039.83   2
  26   2  -9-340.947 250.396   3
  26   2  -8 558.072 314.145   3
  26   2  -7 1655.60 548.454   3
  26   2  -6 458.628 296.487   3
  26   2  -5 341.673 309.494   3
  26  -2  -5 225.909 225.935   3
  26   2  -4 2424.92 754.574   3
  26  -2  -4 4708.50 1007.96   3
  26   2  -3 3579.33 976.012   2
  26  -2  -3 3880.35 908.518   3
  26   2  -2 1673.46 686.644   2
  26  -2  -2 1756.41 609.210   3
  26   2  -1 2392.90 846.478   2
  26  -2  -1 2876.86 823.991   3
  26   2   0-23.3342 100.057   2
  26  -2   0 79.2583 151.255   3
  26   2   1 2680.36 939.556   2
  26  -2   1 2425.72 988.559   2
  26   2   2 1057.38 607.490   2
  26  -2   2 2088.34 966.734   2
  26   2   3-280.639 321.634   2
  26  -2   3 422.134 423.438   2
  26   2   4 611.185 483.558   2
  26   4  -1-100.831 172.637   2
  26   4   0 155.939 214.133   2
  26   4   1 562.355 413.686   2
  26   4   2 1185.13 611.463   2
  26   4   3-233.179 279.604   2
  27   1  -8 138.608 175.938   3
  27   1  -7 175.781 191.135   3
  27   1  -6-881.257 418.000   3
  27   1  -5 639.680 366.626   3
  27  -1  -5 1620.69 733.572   2
  27   1  -4 239.107 241.150   3
  27  -1  -4 24.2216 72.6015   3
  27  -1  -4 644.926 467.076   2
  27   1  -3-263.440 278.027   2
  27   1  -3-343.621 291.629   3
  27  -1  -3 464.662 322.393   3
  27  -1  -3 428.354 391.420   2
  27   1  -2-258.345 285.838   2
  27  -1  -2 315.346 282.110   3
  27  -1  -2 116.415 220.654   2
  27   1  -1 151.942 229.501   2
  27  -1  -1 1263.68 568.223   3
  27  -1  -1 962.620 580.733   2
  27   1   0 810.411 523.211   2
  27  -1   0-3350.67 1147.38   2
  27   1   1-470.561 416.028   2
  27  -1   1-98.0867 215.204   2
  27   1   2-218.837 307.690   2
  27  -1   2 234.407 311.591   2
  27   1   3-622.387 489.445   2
  27  -1   3 439.048 430.262   2
  27   3  -1 286.508 342.908   2
  27   3   0 402.129 356.468   2
  27   3   1-293.632 313.490   2
  27   3   2 61.2775 219.432   2
  27   3   3 129.654 223.738   2
  28   0  -3 9015.11 1733.28   2
  28   0  -2 1039.96 612.649   2
  28   0  -1-725.915 515.311   2
  28   0   0-50.8098 144.751   2
  28   0   1 342.318 371.659   2
  28   0   2 483.191 452.036   2
  28   2  -7 2085.03 680.269   3
  28   2  -6-1.09297 41.2926   3
  28   2  -5 931.679 502.608   3
  28  -2  -3-167.508 268.788   2
  28  -2  -2 1037.50 659.688   2
  28   2  -1 553.794 437.333   2
  28  -2  -1 874.491 608.105   2
  28   2   0 228.364 286.878   2
  28  -2   0 521.848 489.364   2
  28   2   1 206.969 280.625   2
  28   2   2 427.590 405.671   2
  29  -1  -3 356.003 377.476   2
  29   1  -2-87.1905 177.290   2
  29  -1  -2 246.875 325.153   2
  29   1  -1 356.816 361.770   2
  29  -1  -1 330.491 413.650   2
  29   1   0-584.161 475.628   2
  29   1   1 814.466 558.298   2
   0   0   0    0.00    0.00   0
TITL arepw356 in C2/c  #15
REM C2/c (#15 in standard setting)
CELL 0.71073  21.615327   8.122730  13.940371  90.0000  94.3953  90.0000
ZERR    4.00   0.000976   0.000385   0.000753   0.0000   0.0046   0.0000
LATT  7
SYMM -x, y,-z+1/2
SFAC C H N O
UNIT 100.00 120.00 40.00 8.00
TREF
HKLF 4
END
;
_shelx_hkl_checksum     28764
_shelx_res_file
;
TITL arepw356 in C2/c  #15
CELL 0.71073 21.615327 8.12273 13.940371 90 94.3953 90
ZERR 8 0.000976 0.000385 0.000753 0 0.0046 0
LATT 7
SYMM -X,+Y,0.5-Z
SFAC C H N O
UNIT 104 120 16 16
L.S. 4
PLAN  20
REM reset to C2/c #15
BOND $H
MORE -1
CONF
fmap 2
acta
REM <HKL>C:/crystal_structures/arepw356/struct/olex2_arepw356/arepw356.hkl</HKL>
WGHT    0.033800    0.068600
FVAR       2.85824
O14   4    0.340590    0.023643    0.246736    11.00000    0.03607    0.02975 =
         0.02048   -0.00037    0.00519   -0.00873
N1    3    0.458781    0.295781    0.014583    11.00000    0.02166    0.02263 =
         0.02358    0.00341    0.00507    0.00143
O17   4    0.410660    0.212598    0.298697    11.00000    0.03968    0.04977 =
         0.02655   -0.00866    0.00537   -0.01654
N7    3    0.348336    0.521172    0.018539    11.00000    0.02340    0.02089 =
         0.02546   -0.00104    0.00569    0.00235
C13   1    0.382687    0.140668    0.233549    11.00000    0.02126    0.02275 =
         0.02828   -0.00425    0.00318   -0.00017
C6    1    0.376258    0.487764   -0.056993    11.00000    0.02583    0.01844 =
         0.02602    0.00402    0.00423   -0.00288
AFIX  43
H6    2    0.361507    0.538689   -0.113973    11.00000   -1.20000
AFIX   0
C5    1    0.428290    0.378717   -0.061506    11.00000    0.02407    0.01889 =
         0.02569    0.00213    0.00636    0.00021
C8    1    0.298229    0.635068    0.007326    11.00000    0.02125    0.01922 =
         0.02419    0.00277    0.00714    0.00079
C9    1    0.295476    0.759336    0.074993    11.00000    0.02089    0.02605 =
         0.02546   -0.00313    0.00046   -0.00061
AFIX  43
H9    2    0.325751    0.765410    0.125998    11.00000   -1.20000
AFIX   0
C2    1    0.507256    0.211529   -0.018981    11.00000    0.02363    0.02550 =
         0.03753    0.00270    0.01056    0.00739
AFIX  43
H2    2    0.535301    0.146586    0.018098    11.00000   -1.20000
AFIX   0
C11   1    0.443005    0.290424    0.114900    11.00000    0.02356    0.02703 =
         0.02388    0.00105    0.00190    0.00005
AFIX  23
H11A  2    0.430832    0.399578    0.134485    11.00000   -1.20000
H11B  2    0.479367    0.258100    0.155644    11.00000   -1.20000
AFIX   0
C12   1    0.390474    0.170079    0.129000    11.00000    0.02624    0.02542 =
         0.02259   -0.00281    0.00231    0.00095
AFIX  23
H12A  2    0.352102    0.213526    0.098335    11.00000   -1.20000
H12B  2    0.399096    0.066308    0.098275    11.00000   -1.20000
AFIX   0
C15   1    0.331621   -0.017862    0.346933    11.00000    0.04144    0.02896 =
         0.02296    0.00021    0.01021   -0.00019
AFIX  23
H15A  2    0.320463    0.079566    0.381957    11.00000   -1.20000
H15B  2    0.369420   -0.063550    0.378222    11.00000   -1.20000
AFIX   0
C10   1    0.251933    0.625286   -0.067470    11.00000    0.02599    0.02189 =
         0.02571   -0.00699    0.00396    0.00014
AFIX  43
H10   2    0.252779    0.541107   -0.112570    11.00000   -1.20000
AFIX   0
C4    1    0.458796    0.344030   -0.142643    11.00000    0.03232    0.02614 =
         0.02752    0.00629    0.00989    0.00123
AFIX  43
H4    2    0.448389    0.384296   -0.204222    11.00000   -1.20000
AFIX   0
C3    1    0.508100    0.237720   -0.116016    11.00000    0.03296    0.02928 =
         0.03515    0.00180    0.01526    0.00745
AFIX  43
H3    2    0.536075    0.193345   -0.156412    11.00000   -1.20000
AFIX   0
C16   1    0.279999   -0.142920    0.344580    11.00000    0.05514    0.03570 =
         0.03468    0.00243    0.01519   -0.01000
AFIX 137
H16A  2    0.291279   -0.237497    0.308486    11.00000   -1.50000
H16B  2    0.242711   -0.095296    0.314671    11.00000   -1.50000
H16C  2    0.273132   -0.175608    0.409085    11.00000   -1.50000
AFIX   0
HKLF 4
REM  arepw356 in C2/c  #15
REM R1 =  0.0548 for    1697 Fo > 4sig(Fo)  and  0.1121 for all    2900 data
REM    155 parameters refined using      0 restraints
END
WGHT      0.0338      0.0686
REM Highest difference peak  0.221,  deepest hole -0.264,  1-sigma level  0.055
Q1    1   0.5910  0.0995 -0.1809  11.00000  0.05    0.22
Q2    1   0.5532  0.1518  0.0482  11.00000  0.05    0.22
Q3    1   0.3282  0.5002  0.0774  11.00000  0.05    0.19
Q4    1   0.2797  0.6462 -0.0388  11.00000  0.05    0.19
Q5    1   0.4697  0.2021  0.2986  11.00000  0.05    0.18
Q6    1   0.4129  0.4481 -0.0446  11.00000  0.05    0.18
Q7    1   0.5052  0.0184 -0.0378  11.00000  0.05    0.18
Q8    1   0.2805  0.1707  0.3657  11.00000  0.05    0.17
Q9    1   0.2700  0.4092 -0.1537  11.00000  0.05    0.17
Q10   1   0.3086  0.2073  0.0818  11.00000  0.05    0.17
Q11   1   0.3107  0.6058  0.0159  11.00000  0.05    0.17
Q12   1   0.3177 -0.2338  0.2419  11.00000  0.05    0.17
Q13   1   0.2845  0.1454  0.2191  11.00000  0.05    0.17
Q14   1   0.3390  0.6533  0.2241  11.00000  0.05    0.16
Q15   1   0.4928  0.1789  0.2403  11.00000  0.05    0.16
Q16   1   0.4216  0.4009 -0.2725  11.00000  0.05    0.16
Q17   1   0.4070 -0.0926  0.3624  11.00000  0.05    0.16
Q18   1   0.4110  0.4052  0.1810  11.00000  0.05    0.16
Q19   1   0.3776  0.1238 -0.0008  11.00000  0.05    0.16
Q20   1   0.5615  0.0590 -0.1194  11.00000  0.05    0.16
;
_shelx_res_checksum     23061
_shelxl_version_number     2014/6
