# Supplementary material for: Crystal structure of diethyl 3,3′-{2,2′-(1E)-[1,4-phenyl­enebis(azan-1-yl-1-yl­idene)]bis­(methan-1-yl-1-yl­idene)bis­(1H-pyrrole-2,1-di­yl)}di­propano­ate
Source: Acta Crystallogr E Crystallogr Commun. 2015 Mar 25;71(Pt 4):o259–60. doi: 10.1107/S2056989015005113 (PMC4438852; doi:10.1107/S2056989015005113)
Supplement: Supplementary file 2 [file e-71-0o259-Isup2.hkl]

#
# h,k,l, Fc-squared, Fo-squared, sigma(Fo-squared), status flag
#
data_I
_shelx_title ' arepw356 in C2/c No.15'
_shelx_refln_list_code          4
_shelx_F_calc_maximum      241.91
_exptl_crystal_F_000       984.00
_reflns_d_resolution_high  0.7215

loop_
 _space_group_symop_operation_xyz
 'x, y, z'
 '-x, y, -z+1/2'
 'x+1/2, y+1/2, z'
 '-x+1/2, y+1/2, -z+1/2'
 '-x, -y, -z'
 'x, -y, z-1/2'
 '-x+1/2, -y+1/2, -z'
 'x+1/2, -y+1/2, z-1/2'

_cell_length_a    21.6153
_cell_length_b     8.1227
_cell_length_c    13.9404
_cell_angle_alpha  90.000
_cell_angle_beta   94.395
_cell_angle_gamma  90.000

_shelx_F_squared_multiplier     1.000

loop_
 _refln_index_h
 _refln_index_k
 _refln_index_l
 _refln_F_squared_calc
 _refln_F_squared_meas
 _refln_F_squared_sigma
 _refln_observed_status
   4   0   0        255.60        255.23        18.91 o
   6   0   0        418.96        378.96        27.94 o
   8   0   0        170.86        160.40        21.06 o
  10   0   0        587.17        582.65        45.08 o
  12   0   0          1.50         -4.00         4.60 o
  14   0   0         11.35        100.30       130.87 o
  16   0   0         16.17         -2.57        12.89 o
  18   0   0        802.28        864.69       106.55 o
  20   0   0       1585.80       1722.63       144.64 o
  22   0   0        926.44       1007.36       119.14 o
  24   0   0       1681.35       1950.91       272.36 o
  26   0   0        351.99        368.32       126.67 o
  28   0   0          0.32         -6.22        17.72 o
   3   1   0       5438.68       4524.78        62.94 o
   5   1   0        844.40        785.77        22.35 o
   7   1   0       1658.61       1680.90        53.77 o
   9   1   0        549.06        594.04        29.72 o
  11   1   0       3611.50       3703.50        81.18 o
  13   1   0        383.30        371.79        28.25 o
  15   1   0       2263.59       2279.55        76.75 o
  17   1   0        354.23        336.39        43.70 o
  19   1   0        314.66        270.59        42.49 o
  21   1   0        260.00        301.46        61.57 o
  23   1   0         64.50         44.29        21.90 o
  25   1   0         42.97         60.73        26.44 o
  27   1   0          3.08        -60.32       254.67 o
  29   1   0          4.12        -58.22        58.22 o
   0   2   0      12739.07      12414.15       176.05 o
   2   2   0      30017.80      28840.01       252.76 o
   4   2   0      31614.09      30630.36       330.72 o
   6   2   0       7166.07       6785.02       186.39 o
   8   2   0        715.69        796.29        35.08 o
  10   2   0      10862.37      10952.12       249.94 o
  12   2   0       1853.88       1821.99        64.77 o
  14   2   0          1.91         -4.08         4.08 o
  16   2   0        229.68        209.86        24.30 o
  18   2   0          0.16          9.05         8.11 o
  20   2   0        842.53        832.82        96.15 o
  22   2   0        515.72        612.63        88.69 o
  24   2   0         69.64         31.03        13.37 o
  26   2   0         30.94          2.14        10.21 o
  28   2   0         67.49         41.23        30.29 o
   1   3   0        100.50        104.13        15.42 o
   3   3   0       1840.84       1841.80        77.77 o
   5   3   0       5113.61       5051.05       170.40 o
   7   3   0       2949.69       3218.77        76.08 o
   9   3   0      20883.82      20921.16       320.40 o
  11   3   0        339.93        345.24        28.22 o
  13   3   0         78.24         76.88        13.57 o
  15   3   0        301.19        274.95        34.62 o
  17   3   0        125.49        106.20        31.51 o
  19   3   0          6.16        -10.40        20.71 o
  21   3   0         41.20        107.80        35.56 o
  23   3   0          4.84          2.72        36.09 o
  25   3   0         28.12         71.59        32.02 o
  27   3   0        189.01         49.22        43.63 o
   0   4   0       3605.96       3821.44       163.10 o
   2   4   0        899.56        881.37        49.52 o
   4   4   0       2314.41       2346.77        91.51 o
   6   4   0      13591.82      14229.50       232.21 o
   8   4   0         57.35         63.68        11.18 o
  10   4   0         52.86         53.83        11.07 o
  12   4   0       1218.44       1317.60       120.34 o
  14   4   0        604.23        674.01        49.96 o
  16   4   0        633.34        649.59        56.58 o
  18   4   0        309.13        295.36        55.90 o
  20   4   0        246.96        193.08        46.78 o
  22   4   0        184.13        174.36        57.91 o
  24   4   0         18.18         -1.13        32.20 o
  26   4   0         29.03         19.09        26.21 o
   1   5   0        385.05        441.38        36.57 o
   3   5   0        228.77        288.32        30.92 o
   5   5   0        338.09        346.73        30.40 o
   7   5   0         69.08         70.03        14.88 o
   9   5   0        384.93        433.52        32.47 o
  11   5   0       4974.10       5001.67       212.66 o
  13   5   0       1945.77       2238.33       148.47 o
  15   5   0         15.82          3.53         5.21 o
  17   5   0         42.03         41.57        14.79 o
  19   5   0         26.49         35.45        17.11 o
  21   5   0         36.68         54.92        25.56 o
  23   5   0         17.09        -12.21        13.08 o
  25   5   0         31.31         37.60        34.61 o
   0   6   0       3157.70       3160.68       155.86 o
   2   6   0        144.42        120.39        19.65 o
   4   6   0       2373.21       2532.69        89.34 o
   6   6   0         81.77        103.61        18.27 o
   8   6   0        109.16        114.09        16.75 o
  10   6   0        949.66       1017.83        66.27 o
  12   6   0        318.30        421.45        44.82 o
  14   6   0        401.64        402.73        49.02 o
  16   6   0        147.21        177.34        57.49 o
  18   6   0        242.23        372.77        86.73 o
  20   6   0         24.45         45.40        32.33 o
  22   6   0         60.52        121.77        54.34 o
   1   7   0        235.26        226.30        28.99 o
   3   7   0         34.22         24.06        21.89 o
   5   7   0        111.57         90.65        18.66 o
   7   7   0         18.69         49.88        11.34 o
   9   7   0        450.49        462.17        34.55 o
  11   7   0        677.41        763.17        93.75 o
  13   7   0        203.29         85.89        85.32 o
  15   7   0        722.60        817.65       124.68 o
  17   7   0        329.15        357.12        86.55 o
  19   7   0         52.90        124.23        52.47 o
  21   7   0        113.55        121.64        55.07 o
   0   8   0       2619.41       2864.80       141.33 o
   2   8   0       1010.65       1098.25        62.81 o
   4   8   0          1.04        -11.27        14.41 o
   6   8   0         19.78         23.30        17.35 o
   8   8   0         64.16         24.69        43.26 o
  10   8   0         10.11         10.48        55.57 o
  12   8   0          6.65          9.72        33.20 o
  14   8   0        192.23        103.73        38.17 o
  16   8   0        104.59        111.73        49.51 o
  18   8   0         60.07        136.04        58.39 o
  20   8   0          0.07         42.85        32.99 o
   1   9   0         38.62        133.73        83.60 o
   3   9   0        117.54        214.08       104.91 o
   5   9   0        558.31        556.34       168.16 o
   7   9   0        150.92        121.83        70.68 o
   9   9   0         18.75          6.18        18.70 o
  11   9   0        252.70        321.13        67.96 o
  13   9   0        103.82        101.32        42.91 o
  15   9   0         19.50         32.40        25.76 o
  17   9   0         78.01        183.45        63.42 o
   0  10   0          0.04        100.73        80.04 o
   2  10   0        247.51        244.67       129.40 o
   4  10   0         45.57        116.32        82.89 o
   6  10   0          0.15         43.61        54.46 o
   8  10   0          4.09         10.46        37.12 o
  10  10   0        316.37        453.30       185.96 o
 -29   1   1         42.81         42.17        33.33 o
 -27   1   1         77.35         70.95        43.13 o
 -25   1   1        718.09        711.92        90.14 o
 -23   1   1         79.04         71.77        20.13 o
 -21   1   1       1003.73       1106.90        89.35 o
 -19   1   1         99.77         96.13        23.70 o
 -17   1   1       1453.50       1422.15        86.71 o
 -15   1   1       3746.42       3660.28        96.15 o
 -13   1   1       2241.71       2292.10        78.03 o
 -11   1   1         12.95         13.32         5.13 o
  -9   1   1        834.57        784.88        32.86 o
  -7   1   1        219.49        220.55        15.33 o
  -5   1   1      10831.76       9995.77       109.02 o
  -3   1   1      11023.66      10241.56       195.77 o
  -1   1   1        349.27        278.32        27.93 o
   1   1   1       4165.50       4371.99        79.83 o
   3   1   1      36307.23      32521.81       316.47 o
   5   1   1      45220.45      42435.55       381.62 o
   7   1   1        281.33        308.58        20.13 o
   9   1   1        482.96        425.85        28.49 o
  11   1   1       2923.61       2811.61        75.05 o
  13   1   1        626.85        605.12        41.18 o
  15   1   1        361.27        332.62        27.28 o
  17   1   1       2854.10       2943.25       110.97 o
  19   1   1        118.22         94.48        60.55 o
  21   1   1        888.64        903.18        93.88 o
  23   1   1        115.09        106.51        32.54 o
  25   1   1        378.06        352.57        85.59 o
  27   1   1          0.07        -23.40        23.40 o
  29   1   1        187.80         99.70        68.34 o
 -28   2   1         80.47         84.21        43.46 o
 -26   2   1        313.91        325.16        72.27 o
 -24   2   1         12.18         24.01        18.43 o
 -22   2   1          6.65          5.59        18.78 o
 -20   2   1         14.46          0.44         7.31 o
 -18   2   1         43.19         13.38         9.66 o
 -16   2   1          1.59          2.63         5.66 o
 -14   2   1        388.42        450.39        30.83 o
 -12   2   1          2.17          2.05         2.83 o
 -10   2   1       2123.52       2244.64        57.48 o
  -8   2   1       3010.55       3402.17        62.45 o
  -6   2   1       3414.90       3332.94        66.37 o
  -4   2   1      58522.48      58103.85      1678.03 o
  -2   2   1       5282.38       5117.86       118.19 o
   0   2   1       3362.38       3180.01        47.99 o
   2   2   1       6244.53       6074.37       104.32 o
   4   2   1        755.85        761.08        37.94 o
   6   2   1       1651.20       1597.94        68.16 o
   8   2   1       2436.10       2392.21        72.25 o
  10   2   1         40.79         64.54        11.33 o
  12   2   1        549.08        571.87        39.38 o
  14   2   1        662.44        607.75        49.33 o
  16   2   1         57.81         48.16        14.43 o
  18   2   1        276.05        277.49        53.09 o
  20   2   1        191.17        222.28        52.43 o
  22   2   1        363.88        318.03        67.04 o
  24   2   1        159.15        153.61        49.09 o
  26   2   1        275.88        312.90        83.36 o
  28   2   1         65.54         25.33        34.35 o
 -27   3   1         40.70         35.07        41.97 o
 -25   3   1        254.42        180.37        51.71 o
 -23   3   1         11.63         -2.49        23.33 o
 -21   3   1         44.04         43.19        26.02 o
 -19   3   1       1436.32       1448.59       144.02 o
 -17   3   1        646.13        712.59        60.95 o
 -15   3   1       1690.04       1643.04       102.72 o
 -13   3   1         22.40         32.93        10.19 o
 -11   3   1       1094.12       1019.98        46.51 o
  -9   3   1        423.24        433.70        27.86 o
  -7   3   1       1184.76       1263.99        46.38 o
  -5   3   1       1690.75       1657.00        62.44 o
  -3   3   1         10.29          8.83         8.81 o
  -1   3   1        268.59        251.61        19.95 o
   1   3   1        160.09        178.56        16.64 o
   3   3   1       1430.13       1472.41        52.78 o
   5   3   1       3314.20       3401.57        89.21 o
   7   3   1       2878.69       2663.83        79.52 o
   9   3   1       2867.25       3009.83        94.70 o
  11   3   1        440.17        446.83        32.23 o
  13   3   1        123.14        107.46        16.68 o
  15   3   1        465.62        440.49        46.51 o
  17   3   1         90.66         65.14        24.70 o
  19   3   1        445.88        472.74        72.60 o
  21   3   1         47.81         34.79        38.46 o
  23   3   1         51.12         80.69        29.67 o
  25   3   1         29.09          7.40        33.18 o
  27   3   1         18.47        -35.94        38.37 o
 -26   4   1         25.69        -12.34        21.13 o
 -24   4   1         52.86         57.78        27.90 o
 -22   4   1          7.18        -16.48        16.48 o
 -20   4   1         11.97          3.92        18.76 o
 -18   4   1         18.37         16.51        13.61 o
 -16   4   1          7.96          5.81         6.89 o
 -14   4   1        728.48        762.37        50.92 o
 -12   4   1        103.61         81.50        12.99 o
 -10   4   1        431.13        533.31        35.77 o
  -8   4   1       1579.22       1694.57        63.35 o
  -6   4   1       6447.95       6415.88       218.28 o
  -4   4   1       4955.59       4993.45       216.92 o
  -2   4   1        210.90        199.50        21.85 o
   0   4   1        117.64        155.15        17.47 o
   2   4   1       2166.35       2146.47        70.81 o
   4   4   1         34.54         30.43         9.08 o
   6   4   1         20.93         11.34         6.10 o
   8   4   1       4317.70       4622.79       163.83 o
  10   4   1        380.07        429.54        30.40 o
  12   4   1        151.90        161.96        20.32 o
  14   4   1        203.80        245.51        31.04 o
  16   4   1         38.42         38.18        11.41 o
  18   4   1        606.43        514.68        72.57 o
  20   4   1        123.33        124.67        38.07 o
  22   4   1         78.13         68.64        45.72 o
  24   4   1        154.54        175.94        52.00 o
  26   4   1        225.34         68.84        50.64 o
 -23   5   1          0.95         -6.04         9.47 o
 -21   5   1         10.54         18.56        14.32 o
 -19   5   1         97.29        118.75        35.20 o
 -17   5   1        106.56         62.99        34.33 o
 -15   5   1       1710.15       1597.97       100.18 o
 -13   5   1        444.40        483.64        44.01 o
 -11   5   1        569.70        559.85        39.08 o
  -9   5   1       1228.78       1392.95       106.80 o
  -7   5   1       1046.73       1077.40        45.39 o
  -5   5   1         85.08         72.66        10.09 o
  -3   5   1        292.14        299.84        27.01 o
  -1   5   1        117.67        128.32        31.18 o
   1   5   1        276.44        237.18        24.59 o
   3   5   1        843.97        935.05        53.56 o
   5   5   1        115.34        105.99        17.67 o
   7   5   1        256.47        283.14        31.79 o
   9   5   1       1159.88       1176.22        57.85 o
  11   5   1         21.65         26.08         7.85 o
  13   5   1        238.15        254.83        52.13 o
  15   5   1         77.64         53.63        18.00 o
  17   5   1        600.23        518.35        72.31 o
  19   5   1         72.41        104.77        34.37 o
  21   5   1        189.12        189.80        49.23 o
  23   5   1        222.12        201.97        73.72 o
  25   5   1        173.97        109.00        61.37 o
 -22   6   1         10.02         69.18        42.19 o
 -20   6   1          1.47         28.40        26.05 o
 -18   6   1         56.09         30.30        26.31 o
 -16   6   1        433.39        458.17        99.20 o
 -14   6   1        408.25        384.89        45.25 o
 -12   6   1         18.79         20.33        13.95 o
 -10   6   1        838.37        800.79        48.24 o
  -8   6   1        290.30        330.68        24.72 o
  -6   6   1       2066.10       2017.73        54.68 o
  -4   6   1        186.65        166.38        20.59 o
  -2   6   1       1123.62       1124.91        57.24 o
   0   6   1          0.13          8.63         6.88 o
   2   6   1        426.16        418.55        36.72 o
   4   6   1          3.11         28.29         9.83 o
   6   6   1        904.12        969.76        59.35 o
   8   6   1         15.22         13.74         7.98 o
  10   6   1        799.68        853.67        57.54 o
  12   6   1       1636.10       1630.08        88.45 o
  14   6   1        343.19        359.50        47.69 o
  16   6   1        591.65        712.04       113.46 o
  18   6   1        241.34        271.99        72.40 o
  20   6   1         15.74         17.84        23.48 o
  22   6   1         71.85        112.81        55.40 o
 -21   7   1         15.45        -27.07        27.07 o
 -19   7   1         15.92         -0.84         8.22 o
 -17   7   1          8.93         -0.61         7.04 o
 -15   7   1        227.19        249.28        71.80 o
 -13   7   1        240.84        202.42        50.56 o
 -11   7   1       1434.66       1355.36       151.51 o
  -9   7   1         57.32         53.67        10.44 o
  -7   7   1          0.17          1.31         3.47 o
  -5   7   1        188.28        185.53        15.03 o
  -3   7   1        211.13        214.64        22.31 o
  -1   7   1       1111.98       1207.81        61.01 o
   1   7   1         43.62         44.78        12.35 o
   3   7   1          4.59          2.15         6.03 o
   5   7   1        104.87         67.69        16.41 o
   7   7   1          0.18          4.37         9.96 o
   9   7   1          6.71          3.61         5.78 o
  11   7   1        481.16        512.54        74.12 o
  13   7   1         19.24         52.03        25.60 o
  15   7   1        547.66        576.08       103.73 o
  17   7   1          4.15         21.88        21.14 o
  19   7   1        116.23        141.77        55.81 o
  21   7   1        143.66        167.30        66.05 o
 -18   8   1         15.59        -23.92        23.92 o
 -16   8   1        224.45        188.36        65.85 o
 -14   8   1          0.09         16.40        53.26 o
 -12   8   1        205.54        166.80        51.15 o
 -10   8   1         98.27         50.83        92.45 o
  -8   8   1        137.53        141.52        71.03 o
  -6   8   1        681.45        779.51       109.92 o
  -4   8   1        115.02        112.78        32.44 o
  -2   8   1       1570.40       1524.15        70.04 o
   0   8   1        598.93        656.74        46.81 o
   2   8   1        181.52        208.17        29.36 o
   4   8   1          4.05          7.08        16.06 o
   6   8   1         31.35         11.58        29.90 o
   8   8   1          4.55         22.68        13.64 o
  10   8   1         57.73         34.40        43.24 o
  12   8   1         97.61         81.91        34.29 o
  14   8   1        132.30        145.72        48.94 o
  16   8   1          1.42         34.22        26.43 o
  18   8   1        432.81        408.06        95.73 o
  20   8   1         26.89        -11.64        18.35 o
 -17   9   1         24.03        -20.23        22.39 o
 -15   9   1         31.32         40.26        29.56 o
 -13   9   1          3.46        -12.57        41.33 o
 -11   9   1          4.40         38.15        22.38 o
  -9   9   1          8.64        -17.17        17.17 o
  -7   9   1         10.24         -3.95        42.79 o
  -5   9   1        262.04        292.30        75.06 o
  -3   9   1          6.20          1.36        16.56 o
  -1   9   1        616.69        729.18       203.24 o
   1   9   1         42.02        259.88       118.52 o
   5   9   1          8.25         52.94        52.33 o
   7   9   1        761.74        861.20       199.64 o
   9   9   1         33.57         45.94        50.32 o
  11   9   1         12.23         31.44        46.50 o
  13   9   1         60.02         42.03        23.12 o
 -10  10   1         23.21        229.28       127.12 o
  -8  10   1         51.32         51.94        67.58 o
  -6  10   1          3.23        -92.05        92.05 o
  -4  10   1       1349.51       1511.79       301.65 o
  -2  10   1         19.95         41.12        52.18 o
   0  10   1          6.12        105.93        81.94 o
   2  10   1         30.28        272.56        94.69 o
   4  10   1         57.05         64.80        91.01 o
   6  10   1          0.29         46.65        53.13 o
   8  10   1         79.60        -64.80        64.80 o
  10  10   1          3.78       -101.22       101.22 o
 -28   0   2        125.63        127.30        74.99 o
 -26   0   2         21.22         10.71        67.79 o
 -24   0   2        113.70         94.04        36.20 o
 -22   0   2       2440.31       2639.22       178.70 o
 -20   0   2          5.69         11.33         9.95 o
 -18   0   2        454.49        484.61        65.81 o
 -16   0   2        653.70        659.15        65.28 o
 -14   0   2       3130.27       3183.82       356.77 o
 -12   0   2       5765.07       5665.94       441.72 o
 -10   0   2       1180.71       1154.52        82.02 o
  -8   0   2        153.43        150.80        21.92 o
  -6   0   2       1389.12       1456.41        64.03 o
  -4   0   2      10890.58      10972.95       326.11 o
  -2   0   2       2979.65       2801.84       131.15 o
   0   0   2      13476.41      12094.54       194.27 o
   2   0   2          0.11          7.08         5.95 o
   4   0   2      20738.51      20353.82       395.92 o
   6   0   2        751.83        693.59        36.24 o
   8   0   2        352.22        379.31        40.92 o
  10   0   2         33.87         26.44        21.01 o
  12   0   2        167.63        243.13        41.24 o
  14   0   2         35.59         67.63        21.91 o
  16   0   2       1962.28       2178.72       237.31 o
  18   0   2       1085.90       1018.30       174.94 o
  20   0   2       3810.29       3897.69       220.87 o
  22   0   2        911.75       1003.00       193.86 o
  24   0   2         92.63         44.80        43.07 o
  26   0   2         29.68         13.04        26.12 o
  28   0   2        135.68         59.15        55.33 o
 -29   1   2          0.06          3.76        20.45 o
 -27   1   2          3.62          7.84        18.18 o
 -25   1   2        386.21        395.38        55.68 o
 -23   1   2        656.36        592.67        69.06 o
 -21   1   2        175.41        207.45        38.74 o
 -19   1   2         72.40         64.68        19.77 o
 -17   1   2         77.33         75.66        18.91 o
 -15   1   2       1178.94       1191.89        56.15 o
 -13   1   2        485.38        456.03        31.48 o
 -11   1   2          0.88          0.73         6.13 o
  -9   1   2         12.85         21.35         5.98 o
  -7   1   2        289.46        294.12        18.54 o
  -5   1   2        594.21        588.06        23.05 o
  -3   1   2      13203.95      12782.64       204.91 o
  -1   1   2      17324.15      17391.41       296.27 o
   1   1   2      18340.06      16760.39       182.90 o
   3   1   2      48311.25      45485.89       521.08 o
   5   1   2       2230.65       2230.58        60.54 o
   7   1   2       9422.26       9672.48       130.22 o
   9   1   2       4022.02       3938.66       110.95 o
  11   1   2       1710.57       1698.98        66.24 o
  13   1   2        529.88        540.03        40.48 o
  15   1   2        378.19        407.89        46.22 o
  17   1   2        715.31        828.28        93.56 o
  19   1   2        359.52        299.94        51.52 o
  21   1   2        444.11        537.95        97.26 o
  23   1   2          2.37          8.69        23.60 o
  25   1   2        588.95        753.78       125.82 o
  27   1   2          0.08          0.78        27.74 o
 -28   2   2         80.76        127.00        80.75 o
 -26   2   2        146.94        210.22        55.78 o
 -24   2   2         95.36         97.59        34.92 o
 -22   2   2         83.01         80.29        31.45 o
 -20   2   2        306.48        290.58        38.27 o
 -18   2   2          2.73          1.48         5.79 o
 -16   2   2         13.24          0.51         4.83 o
 -14   2   2        406.57        402.28        29.19 o
 -12   2   2        112.15        133.39        15.26 o
 -10   2   2       1161.71       1058.30        52.02 o
  -8   2   2       5236.15       5340.72       116.35 o
  -6   2   2       3654.72       3559.94        53.44 o
  -4   2   2      14050.69      12924.57       229.86 o
  -2   2   2       4495.31       4054.58       126.95 o
   0   2   2       1229.23       1158.14        32.70 o
   2   2   2       9063.21       8534.61       100.85 o
   4   2   2       5019.43       4968.10        84.06 o
   6   2   2       8669.59       8220.41       145.58 o
   8   2   2          0.19          1.94         3.33 o
  10   2   2         11.18         16.10         4.97 o
  12   2   2        211.41        213.13        24.70 o
  14   2   2        792.63        729.04        49.32 o
  16   2   2         16.33          5.81         9.73 o
  18   2   2       1364.20       1392.53       124.48 o
  20   2   2       1770.13       1704.14       165.77 o
  22   2   2          9.82          9.46        35.34 o
  24   2   2        240.62        180.76        63.34 o
  26   2   2        155.41        178.13        63.10 o
  28   2   2          1.04         52.34        49.66 o
 -25   3   2         20.13         36.33        21.96 o
 -23   3   2         88.73         82.11        30.32 o
 -21   3   2        144.49        180.20        45.32 o
 -19   3   2        443.95        374.73        51.19 o
 -17   3   2        114.84        122.11        21.43 o
 -15   3   2         72.96         70.94        18.82 o
 -13   3   2        183.62        162.14        20.09 o
 -11   3   2         25.19         33.37         7.45 o
  -9   3   2       3275.90       3112.78        82.10 o
  -7   3   2       8188.07       8553.55       254.11 o
  -5   3   2       2467.53       2389.82        70.49 o
  -3   3   2       4863.47       5071.24       220.60 o
  -1   3   2        241.61        315.42        38.24 o
   1   3   2        475.61        433.08        23.09 o
   3   3   2        813.71        788.69        36.74 o
   5   3   2        232.18        168.06        19.54 o
   7   3   2      15266.89      15018.23       323.98 o
   9   3   2        239.81        290.40        24.92 o
  11   3   2         77.03         72.90        12.74 o
  13   3   2       5940.52       5978.61       129.55 o
  15   3   2        551.87        630.27        56.81 o
  17   3   2         15.48          5.33        14.23 o
  19   3   2        152.09        167.82        46.34 o
  21   3   2        164.56        164.61        46.82 o
  23   3   2        244.48        299.28        68.04 o
  25   3   2         95.14         32.83        36.99 o
  27   3   2          9.76          7.50        26.86 o
 -24   4   2          3.93         -1.71        55.48 o
 -22   4   2          1.36         -2.53        11.79 o
 -20   4   2        132.11        143.56        41.00 o
 -18   4   2        547.16        446.08        58.56 o
 -16   4   2        140.56        128.05        24.19 o
 -14   4   2          1.80          0.65         8.05 o
 -12   4   2        637.74        587.60        41.91 o
 -10   4   2         77.43         55.53        13.39 o
  -8   4   2       1423.32       1371.52        51.78 o
  -6   4   2       3392.75       3416.66       162.30 o
  -4   4   2        638.91        690.26        60.76 o
  -2   4   2        955.18       1158.92        81.58 o
   0   4   2         31.82         35.09         7.24 o
   2   4   2       1192.37       1495.95        56.34 o
   4   4   2         22.28         34.60         9.72 o
   6   4   2       9639.37      10334.31       224.96 o
   8   4   2       2522.91       2553.75       103.70 o
  10   4   2        160.21        168.59        19.07 o
  12   4   2       4626.24       4694.45       145.32 o
  14   4   2          3.93          8.13         6.01 o
  16   4   2        808.45        778.65        87.86 o
  18   4   2        177.80        144.16        40.06 o
  20   4   2          1.06        -10.51        12.75 o
  22   4   2        391.22        496.64        85.74 o
  24   4   2          2.19        -11.06        34.85 o
  26   4   2        168.93        145.07        74.85 o
 -23   5   2         63.62         62.66        27.34 o
 -21   5   2          2.12         -2.48         9.81 o
 -19   5   2         91.06        141.26        63.10 o
 -17   5   2        279.56        173.01        41.95 o
 -15   5   2       1121.69       1082.08        70.91 o
 -13   5   2         41.97         29.32        10.50 o
 -11   5   2        379.40        310.99        30.48 o
  -9   5   2        794.65        798.98        40.88 o
  -7   5   2         24.36         29.20         8.47 o
  -5   5   2       2514.11       2639.78       108.14 o
  -3   5   2       2455.37       2465.61       125.27 o
  -1   5   2        582.00        675.53        39.64 o
   1   5   2       2289.50       2433.25       133.87 o
   3   5   2        468.25        460.10        34.51 o
   5   5   2          1.83         -4.13         4.13 o
   7   5   2       1087.60       1161.23        68.37 o
   9   5   2       2649.52       2625.76       144.13 o
  11   5   2       4169.12       4258.54       163.24 o
  13   5   2         23.62         15.67         9.20 o
  15   5   2        976.46        981.53        71.85 o
  17   5   2        250.40        342.59        59.97 o
  19   5   2          0.91         10.42         7.14 o
  21   5   2         40.53         40.25        23.26 o
  23   5   2         38.51          6.18        43.30 o
  25   5   2         76.33        119.94        65.91 o
 -22   6   2          8.89          3.88        10.21 o
 -20   6   2         21.33         -7.16        14.40 o
 -18   6   2         40.75         86.26        44.85 o
 -16   6   2        125.02        108.91        45.89 o
 -14   6   2          0.60         -3.72         7.89 o
 -12   6   2         63.77        105.41        18.88 o
 -10   6   2         36.32         22.73         8.84 o
  -8   6   2        402.83        366.47        19.57 o
  -6   6   2        892.17        894.08        73.94 o
  -4   6   2        278.47        247.46        41.66 o
  -2   6   2        210.55        219.78        47.99 o
   0   6   2         46.64         60.84        16.56 o
   2   6   2         76.16        101.76        17.46 o
   4   6   2         22.91         21.39         9.29 o
   6   6   2       1316.97       1394.80        78.14 o
   8   6   2         27.80         32.09        14.05 o
  10   6   2        138.92         98.20        23.20 o
  12   6   2          3.66          8.76         4.80 o
  14   6   2          2.30          0.98         4.11 o
  16   6   2         51.05         46.19        28.31 o
  18   6   2         81.25        133.64        52.59 o
  20   6   2          3.11          3.79        11.49 o
  22   6   2        236.90        310.38        97.80 o
 -21   7   2        250.85        292.40        87.05 o
 -19   7   2         13.79        -39.19        39.19 o
 -17   7   2        174.94        218.80        71.15 o
 -15   7   2          1.34         -3.44         9.29 o
 -13   7   2         28.28         10.67        14.00 o
 -11   7   2         11.92         11.79        26.47 o
  -9   7   2        942.69        956.87       104.84 o
  -7   7   2        110.75         53.74        53.53 o
  -5   7   2       1453.78       1502.31       108.52 o
  -3   7   2          1.16         -2.42        13.37 o
  -1   7   2        643.92        612.58        51.84 o
   1   7   2        181.93        199.79        25.44 o
   3   7   2       5357.90       5342.96       141.55 o
   5   7   2         70.89         66.58        16.78 o
   7   7   2       1047.74        986.15        72.11 o
   9   7   2        191.93        167.33        31.48 o
  11   7   2         95.62         68.33        19.29 o
  13   7   2        201.53        181.77        43.08 o
  15   7   2       2121.44       1988.63       191.42 o
  17   7   2         23.96         28.50        24.53 o
  19   7   2        230.45        331.81        93.90 o
  21   7   2        177.04        149.22        69.75 o
 -18   8   2        100.15         47.85        36.09 o
 -16   8   2         54.82         39.76        32.94 o
 -14   8   2         94.74        114.06        46.18 o
 -12   8   2         46.60         65.00        29.98 o
 -10   8   2          6.67        -12.79        32.49 o
  -8   8   2        112.30         69.95        29.66 o
  -6   8   2        249.42        233.67        51.73 o
  -4   8   2        160.42        138.81        40.29 o
  -2   8   2          4.64          1.79        35.69 o
   0   8   2        214.91        184.13        35.28 o
   2   8   2       1026.05       1053.18       113.91 o
   4   8   2         86.22         62.80        17.39 o
   6   8   2         33.04         26.20        12.91 o
   8   8   2         24.01         15.50        10.78 o
  10   8   2         47.27          8.98         8.96 o
  12   8   2        119.34         94.64        30.58 o
  14   8   2        214.23        233.21        64.86 o
  16   8   2        539.77        731.12       125.43 o
  18   8   2        576.61        644.52       126.40 o
  20   8   2          1.46        -23.42        32.12 o
 -17   9   2        221.67        324.46        90.77 o
 -15   9   2         25.00        -27.30        27.30 o
 -13   9   2         14.54        -25.80       105.44 o
 -11   9   2        110.60        163.66        46.81 o
  -9   9   2        146.10        144.64        43.20 o
  -7   9   2        127.31        123.31        40.06 o
  -5   9   2        166.24        161.63        42.16 o
  -3   9   2        594.53        685.94        85.78 o
  -1   9   2        176.20        191.40        44.07 o
   1   9   2        172.57        383.46       141.67 o
   3   9   2         36.64         93.45        73.81 o
   5   9   2        154.06        392.31       101.06 o
   7   9   2          0.09          9.76        27.38 o
   9   9   2        134.42        135.33        79.80 o
  11   9   2         62.48         59.14        58.21 o
 -10  10   2         56.25        -48.39        65.70 o
  -8  10   2         26.99       -141.57       141.57 o
  -6  10   2        116.12         75.57        79.12 o
  -4  10   2        117.61         42.56        66.50 o
  -2  10   2        357.08        234.76       121.88 o
   0  10   2        220.35        387.47       149.37 o
   2  10   2         95.03        147.11        96.54 o
   4  10   2         39.39         61.97        45.05 o
   6  10   2        164.50        169.37        97.92 o
   8  10   2        333.45        513.89       168.44 o
 -29   1   3          9.99         43.58        46.21 o
 -27   1   3          0.10          3.96        26.50 o
 -25   1   3        343.30        321.47        47.18 o
 -23   1   3         50.54         64.18        22.44 o
 -21   1   3        379.75        368.55        48.99 o
 -19   1   3        280.03        313.87        42.58 o
 -17   1   3        269.94        298.42        38.91 o
 -15   1   3        163.77        194.23        22.70 o
 -13   1   3         80.95         59.65        18.13 o
 -11   1   3       5751.75       6135.42       127.02 o
  -9   1   3       4754.56       4607.58       107.15 o
  -7   1   3          0.01          5.81         4.26 o
  -5   1   3       1954.59       1814.31        59.04 o
  -3   1   3       6202.15       6115.28       115.07 o
  -1   1   3      24731.60      24319.57       317.97 o
   1   1   3         12.00          2.68         4.52 o
   3   1   3       1225.50       1343.21        57.21 o
   5   1   3       1220.66       1205.55        52.28 o
   7   1   3         84.68        102.11        15.62 o
   9   1   3       1368.08       1571.70        71.85 o
  11   1   3         57.69         38.20        10.41 o
  13   1   3       1877.77       1965.16        93.81 o
  15   1   3        871.37        839.35       144.70 o
  17   1   3        219.22        214.17        37.37 o
  19   1   3        212.17        231.65        40.82 o
  21   1   3       1517.97       1461.91       127.67 o
  23   1   3         67.34         65.94        35.43 o
  25   1   3        343.43        349.36       190.37 o
  27   1   3          0.95         -7.04        64.96 o
 -28   2   3          9.30        -20.50        32.90 o
 -26   2   3        422.40        458.61        81.40 o
 -24   2   3        283.61        300.34        49.50 o
 -22   2   3        146.25        188.16        37.07 o
 -20   2   3        747.65        824.90        65.86 o
 -18   2   3        520.17        557.98        50.40 o
 -16   2   3         56.71         50.98        11.97 o
 -14   2   3         12.91         12.29         7.79 o
 -12   2   3        166.98        184.90        18.67 o
 -10   2   3        193.27        233.10        19.60 o
  -8   2   3        788.86        773.00        31.91 o
  -6   2   3       1420.30       1494.98        39.89 o
  -4   2   3        809.42        866.90        27.16 o
  -2   2   3       1137.58       1228.67        47.29 o
   0   2   3       3445.06       3250.37       151.59 o
   2   2   3       2078.03       1954.95        63.11 o
   4   2   3        610.53        607.01        35.76 o
   6   2   3        479.41        551.19        38.24 o
   8   2   3       2444.69       2645.17       134.89 o
  10   2   3       1988.54       1970.00        70.39 o
  12   2   3         84.59         58.36        13.27 o
  14   2   3        509.41        512.92        51.28 o
  16   2   3        841.71        903.62        97.28 o
  18   2   3        155.01        192.28        73.67 o
  20   2   3         15.67         14.65        23.45 o
  22   2   3         28.51         15.25        16.61 o
  24   2   3        119.48         64.46        59.60 o
  26   2   3          9.00          2.78        43.01 o
 -25   3   3          6.43          5.56        17.11 o
 -23   3   3        183.80        145.64        43.84 o
 -21   3   3        542.52        534.19       129.36 o
 -19   3   3        632.25        602.17        63.98 o
 -17   3   3          3.40         -3.33         5.48 o
 -15   3   3         20.88         23.95         8.40 o
 -13   3   3         54.47         39.27         9.09 o
 -11   3   3       1191.10       1096.27        43.92 o
  -9   3   3       2060.23       2095.50        56.18 o
  -7   3   3        124.80         95.16        10.75 o
  -5   3   3       1020.81        924.18        40.08 o
  -3   3   3        103.07        152.51        27.33 o
  -1   3   3       4185.50       4054.90       192.23 o
   1   3   3       2023.92       1990.66        82.05 o
   3   3   3       1032.09       1025.01        52.81 o
   5   3   3       2493.85       2547.36        72.92 o
   7   3   3          0.04         -2.39         5.39 o
   9   3   3       2756.21       3146.41       108.19 o
  11   3   3       1338.02       1405.83        62.34 o
  13   3   3        139.01        138.22        19.90 o
  15   3   3         90.82        146.62        38.10 o
  17   3   3       1144.87       1201.67       150.02 o
  19   3   3        349.15        402.57        73.68 o
  21   3   3         77.65         -2.89        13.62 o
  23   3   3          0.01         33.05        35.70 o
  25   3   3         10.86         76.44        55.35 o
  27   3   3         19.27         15.87        27.39 o
 -24   4   3          0.21         85.16        46.99 o
 -22   4   3        192.16        229.81        52.65 o
 -20   4   3        113.43        156.17        40.84 o
 -18   4   3         33.81          3.29         5.76 o
 -16   4   3         87.87         64.63        15.54 o
 -14   4   3        219.87        220.77        31.39 o
 -12   4   3          8.82          2.35        15.20 o
 -10   4   3       2072.93       2065.18        75.90 o
  -8   4   3         69.43         69.54        15.81 o
  -6   4   3        589.81        494.39        45.36 o
  -4   4   3         21.78         21.02        14.59 o
  -2   4   3        727.61        732.98        86.80 o
   0   4   3        833.94        842.00        48.94 o
   2   4   3        826.95        792.37        36.78 o
   4   4   3        630.23        549.08        47.57 o
   6   4   3        328.64        287.54        29.31 o
   8   4   3        242.31        212.14        27.26 o
  10   4   3        275.36        307.82        28.17 o
  12   4   3         70.54         54.58        13.04 o
  14   4   3        157.34        164.62        29.72 o
  16   4   3        321.82        352.00        62.32 o
  18   4   3         16.71         24.38        18.84 o
  20   4   3         22.37         34.55        26.19 o
  22   4   3          1.55        -25.90        30.09 o
  24   4   3         64.71         80.23        54.60 o
  26   4   3         15.40        -28.54        34.23 o
 -23   5   3          7.26        -11.90        18.72 o
 -21   5   3         34.72         56.44        37.57 o
 -19   5   3        538.18        590.70       113.11 o
 -17   5   3          0.29          7.94         9.04 o
 -15   5   3        112.57        143.58        25.46 o
 -13   5   3        379.47        388.51        39.89 o
 -11   5   3        489.96        474.69        40.28 o
  -9   5   3        177.42        162.37        21.83 o
  -7   5   3       1405.94       1607.82        97.22 o
  -5   5   3         20.77          4.03        10.34 o
  -3   5   3        544.18        506.72        90.00 o
  -1   5   3        218.31        224.01        48.98 o
   1   5   3       1484.17       1520.96        83.60 o
   3   5   3        506.55        489.78        33.53 o
   5   5   3       3143.47       3060.82       100.85 o
   7   5   3         77.24         84.83        18.23 o
   9   5   3         22.49         11.55         5.80 o
  11   5   3       3129.74       3144.60       132.80 o
  13   5   3         42.58         53.18        12.51 o
  15   5   3        373.30        346.90        59.94 o
  17   5   3        332.21        358.39        69.37 o
  19   5   3         46.21         64.68        29.40 o
  21   5   3         12.04         10.51        28.48 o
  23   5   3         50.81         77.51        48.99 o
  25   5   3         40.44         11.02        22.41 o
 -22   6   3          7.92         -5.55        13.22 o
 -20   6   3          1.28        -31.49        31.49 o
 -18   6   3          4.69         49.56        32.35 o
 -16   6   3        246.27        231.15        66.29 o
 -14   6   3         64.75         53.73        42.56 o
 -12   6   3       1516.48       1317.94        72.44 o
 -10   6   3        189.57        182.29        37.88 o
  -8   6   3        556.40        522.22        55.43 o
  -6   6   3       1319.50       1352.88       120.90 o
  -4   6   3         28.33          0.06         9.73 o
  -2   6   3        721.14        900.75       105.84 o
   0   6   3       1093.34       1161.73       121.82 o
   2   6   3       1351.83       1363.58        61.67 o
   4   6   3        204.49        195.10        26.26 o
   6   6   3        110.04        121.60        22.60 o
   8   6   3       3936.51       3874.92       152.75 o
  10   6   3        201.77        194.42        31.46 o
  12   6   3         46.60         54.68        17.84 o
  14   6   3       1412.49       1356.73       160.20 o
  16   6   3         22.10         71.81        38.61 o
  18   6   3        165.09        233.04        73.75 o
  20   6   3         33.26         74.79        45.91 o
  22   6   3         87.93         57.19        42.17 o
 -19   7   3         24.59         93.04        43.91 o
 -17   7   3         89.23        114.29        51.93 o
 -15   7   3        110.71         85.39        41.79 o
 -13   7   3        213.52        234.13        64.98 o
 -11   7   3        314.42        338.67        66.78 o
  -9   7   3        224.31        164.34        35.41 o
  -7   7   3        790.88        794.50        97.49 o
  -5   7   3        316.41        350.83        52.26 o
  -3   7   3          0.18         -3.08        50.95 o
  -1   7   3          1.09         40.40        24.48 o
   1   7   3        356.06        361.35        71.49 o
   3   7   3        985.33       1093.62        69.37 o
   5   7   3        265.18        279.17        33.68 o
   7   7   3        238.66        259.12        37.26 o
   9   7   3        446.79        437.87        46.32 o
  11   7   3          0.00         -3.41        27.50 o
  13   7   3          3.03         -5.17        13.18 o
  15   7   3        389.32        427.06        96.27 o
  17   7   3        109.76         81.19        43.86 o
  19   7   3         90.90        188.51        75.89 o
  21   7   3         44.03         76.76        49.39 o
 -18   8   3        177.24        296.95        87.51 o
 -16   8   3        268.91        327.15        83.54 o
 -14   8   3          0.00        -23.80        23.80 o
 -12   8   3        204.73        217.43        56.21 o
 -10   8   3        233.33        269.24        60.06 o
  -8   8   3        582.79        533.89       133.48 o
  -6   8   3         87.80         93.12        37.45 o
  -4   8   3        151.51        148.66        44.57 o
  -2   8   3        172.38        176.67        46.27 o
   0   8   3        288.79        375.71        71.66 o
   2   8   3        582.30        647.67        98.02 o
   4   8   3         43.86         57.97        23.69 o
   6   8   3        551.74        542.05        59.75 o
   8   8   3        536.58        530.08        55.84 o
  10   8   3          3.84          6.72        13.27 o
  12   8   3         42.46         44.05        24.53 o
  14   8   3         30.60         71.21        37.99 o
  16   8   3         16.00        -29.25        29.25 o
  18   8   3        128.13         86.14        49.77 o
 -17   9   3         97.68        166.91        69.71 o
 -15   9   3         60.69        108.16        48.25 o
 -13   9   3        100.41        145.97        53.56 o
 -11   9   3         36.40         62.89        37.28 o
  -9   9   3          0.45        -22.60        22.60 o
  -7   9   3        332.43        498.58        82.43 o
  -5   9   3          0.58        -19.78        19.78 o
  -3   9   3        465.76        494.99        80.62 o
  -1   9   3       3026.46       2995.48       269.12 o
   1   9   3         12.90         10.32        75.09 o
   3   9   3        161.11        254.32       118.71 o
   5   9   3          2.50        -12.07        30.92 o
   7   9   3        139.20        241.67        84.10 o
   9   9   3         11.26        -28.91        87.50 o
  11   9   3         61.08        142.24        96.15 o
 -12  10   3         30.90         21.28        43.12 o
 -10  10   3          0.38         87.61        89.47 o
  -8  10   3        215.68        268.57       152.70 o
  -6  10   3         68.79         63.25        76.45 o
  -4  10   3        163.43        122.06        84.00 o
  -2  10   3        104.40         30.01        38.67 o
   0  10   3        365.00        511.36       185.67 o
   2  10   3          6.64         16.94        34.55 o
   6  10   3          7.91        167.73        97.97 o
   8  10   3         10.00        150.37        89.00 o
 -26   0   4        152.04        167.31        48.88 o
 -24   0   4         29.83          1.76         5.86 o
 -22   0   4        582.53        618.91        85.21 o
 -20   0   4        391.02        389.25        63.88 o
 -18   0   4       1027.39       1210.97       141.85 o
 -16   0   4       1448.17       1520.79       136.16 o
 -14   0   4        219.23        176.38        34.36 o
 -12   0   4         22.94          9.95        14.18 o
 -10   0   4          1.65          3.21        12.85 o
  -8   0   4        149.12        103.93        23.48 o
  -6   0   4        493.70        449.30        50.75 o
  -4   0   4        765.56        653.03        63.76 o
  -2   0   4       4668.74       4759.09       278.12 o
   0   0   4         23.55         19.18         8.00 o
   2   0   4       1252.13       1220.11        72.27 o
   4   0   4       9315.36       9818.16       625.79 o
   6   0   4      20110.18      20024.50       403.39 o
   8   0   4          8.79         28.00        13.19 o
  10   0   4        731.86        691.59        67.06 o
  12   0   4        358.74        364.82        50.96 o
  14   0   4       1525.34       1757.12       209.49 o
  16   0   4        193.30        164.83        67.55 o
  18   0   4       4499.79       4540.64       381.53 o
  20   0   4         67.17         96.20        58.21 o
  22   0   4          0.00         68.86        59.15 o
  24   0   4        908.97        964.33       212.01 o
  26   0   4       1096.26       1297.73       249.69 o
 -27   1   4         11.20         16.51        20.92 o
 -25   1   4         54.36         68.46        21.79 o
 -23   1   4        328.81        344.77        50.52 o
 -21   1   4         14.80         31.42        12.61 o
 -19   1   4        382.21        476.01        52.32 o
 -17   1   4        126.28        164.20        27.48 o
 -15   1   4          5.18         11.61         8.97 o
 -13   1   4         37.70         45.25        10.33 o
 -11   1   4        218.17        199.77        20.60 o
  -9   1   4        132.79         91.15        11.48 o
  -7   1   4       4254.88       4265.28        79.23 o
  -5   1   4       2550.84       2438.71        82.98 o
  -3   1   4       3138.46       2981.01       160.69 o
  -1   1   4       4526.93       4260.99       154.29 o
   1   1   4       4428.82       4007.70       187.19 o
   3   1   4       2009.06       2018.43        78.60 o
   5   1   4          7.39         -0.69         5.03 o
   7   1   4        917.90        980.69        45.99 o
   9   1   4        578.94        597.64        49.27 o
  11   1   4        226.26        252.95        28.38 o
  13   1   4        227.29        219.45        26.98 o
  15   1   4        113.81         83.48        23.40 o
  17   1   4       1165.25       1233.51        96.85 o
  19   1   4        124.24        158.23        35.77 o
  21   1   4         87.83        109.22        47.60 o
  23   1   4         54.64         48.91        32.48 o
  25   1   4        163.89        127.84        86.44 o
 -26   2   4        449.22        442.49       139.76 o
 -24   2   4         76.64         49.34        19.97 o
 -22   2   4        698.05        698.29        71.34 o
 -20   2   4        245.99        209.51        32.72 o
 -18   2   4        195.77        193.24        28.89 o
 -16   2   4         74.62         56.60        13.17 o
 -14   2   4        113.24        146.72        19.44 o
 -12   2   4        688.42        727.39        41.75 o
 -10   2   4         68.35         47.79         9.26 o
  -8   2   4       1953.43       1968.69        84.97 o
  -6   2   4       4376.67       4751.49       156.06 o
  -4   2   4          0.06          3.12         3.89 o
  -2   2   4       1809.49       1786.63        79.01 o
   0   2   4       4679.07       4689.64       207.06 o
   2   2   4       5887.00       5897.40       141.74 o
   4   2   4       4199.04       4238.45       155.11 o
   6   2   4        347.08        361.35        32.26 o
   8   2   4       2244.34       2357.88        87.70 o
  10   2   4       2743.55       3139.22       145.53 o
  12   2   4         28.54         18.31         7.32 o
  14   2   4       1689.43       1883.07       139.37 o
  16   2   4        620.54        680.32        87.24 o
  18   2   4        383.16        312.77        65.04 o
  20   2   4        352.19        438.04        63.43 o
  22   2   4        225.19        238.17        69.34 o
  24   2   4        329.12        420.75        98.65 o
  26   2   4        229.48         74.81        59.19 o
 -25   3   4          0.03        -34.85        34.85 o
 -23   3   4          3.11         14.19        17.99 o
 -21   3   4         77.87         79.89        23.60 o
 -19   3   4         14.66         -0.43         7.07 o
 -17   3   4          7.18         -3.17        11.05 o
 -15   3   4       1114.33       1100.20        55.07 o
 -13   3   4         31.86         23.21         7.29 o
 -11   3   4       1420.18       1358.57        56.84 o
  -9   3   4         15.85         13.18         6.77 o
  -7   3   4       2739.94       2880.59        82.64 o
  -5   3   4       3474.21       3245.93        77.86 o
  -3   3   4       3519.91       3825.37       142.08 o
  -1   3   4         12.28          4.27         5.69 o
   1   3   4       1321.34       1403.44        56.46 o
   3   3   4          8.24          7.11        13.37 o
   5   3   4         14.62          6.27         4.93 o
   7   3   4          0.43          8.57         6.63 o
   9   3   4       1898.25       1946.70        85.22 o
  11   3   4       1321.34       1392.71        76.33 o
  13   3   4        557.89        572.74        61.31 o
  15   3   4       1988.39       2076.18       162.42 o
  17   3   4        856.59        986.15       115.43 o
  19   3   4        359.27        358.95        72.71 o
  21   3   4        175.90         19.53        65.32 o
  23   3   4         82.11          7.76        17.99 o
  25   3   4         27.59         87.02        47.77 o
 -24   4   4         14.49         15.08        21.10 o
 -22   4   4          1.67        -12.23        12.23 o
 -20   4   4         10.54         23.02        14.63 o
 -18   4   4         18.58         26.23        10.20 o
 -16   4   4       2868.93       2452.82       146.70 o
 -14   4   4        438.94        465.64        48.97 o
 -12   4   4        197.21        159.75        22.91 o
 -10   4   4        175.30        191.69        23.00 o
  -8   4   4        348.54        331.02        28.62 o
  -6   4   4        190.53        200.46        26.69 o
  -4   4   4        738.30        806.99        81.87 o
  -2   4   4       1332.11       1325.14       129.93 o
   0   4   4        342.82        277.06        24.11 o
   2   4   4       1616.27       1802.16        66.05 o
   4   4   4        126.64        124.29        21.35 o
   6   4   4        345.94        385.00        40.44 o
   8   4   4          0.43         11.94         7.77 o
  10   4   4       5051.50       4883.83       146.55 o
  12   4   4        218.85        275.96        27.44 o
  14   4   4        139.27        139.85        38.54 o
  16   4   4        435.75        442.21       109.97 o
  18   4   4         22.21         18.52        65.68 o
  20   4   4        186.11        287.92        68.62 o
  22   4   4        312.38        401.20        83.24 o
  24   4   4        128.20        177.07        82.77 o
 -23   5   4         20.21         72.66        48.56 o
 -21   5   4        145.29        265.32        83.33 o
 -19   5   4         28.66         61.23        28.70 o
 -17   5   4          1.29        -27.44        27.44 o
 -15   5   4        176.47        104.05        26.77 o
 -13   5   4        214.12        170.55        28.17 o
 -11   5   4        323.52        291.56        33.36 o
  -9   5   4        296.88        346.44        48.49 o
  -7   5   4         44.77         47.24        14.70 o
  -5   5   4       1929.38       1972.82       135.90 o
  -3   5   4         48.64         10.30        13.58 o
  -1   5   4         46.52         40.11        21.63 o
   1   5   4          0.16         -0.33         5.56 o
   3   5   4        507.92        393.93        38.39 o
   5   5   4        399.33        392.91        58.26 o
   7   5   4        586.69        569.40       105.34 o
   9   5   4        273.15        306.42        39.06 o
  11   5   4       1475.07       1699.98       145.47 o
  13   5   4        519.78        539.82        57.85 o
  15   5   4        588.99        696.66        89.65 o
  17   5   4          9.07         60.86        41.49 o
  19   5   4        125.90        123.00        57.15 o
  21   5   4         23.87         44.66        29.01 o
  23   5   4          0.23          8.93        19.45 o
 -20   6   4        201.30        274.20        79.94 o
 -18   6   4          0.74         15.64        18.73 o
 -16   6   4        116.72        142.98        54.53 o
 -14   6   4         67.25         47.89        21.28 o
 -12   6   4        526.52        519.38        70.20 o
 -10   6   4        207.42        250.91        45.77 o
  -8   6   4         91.49         35.34        32.99 o
  -6   6   4        207.79        232.18        36.88 o
  -4   6   4         35.33          4.76        14.34 o
  -2   6   4         13.95         68.75        32.04 o
   0   6   4        253.21        258.74        65.88 o
   2   6   4        187.44        166.68        29.97 o
   4   6   4          8.65         10.32         8.64 o
   6   6   4       1573.23       1503.62       101.89 o
   8   6   4        493.21        504.96        66.80 o
  10   6   4        368.75        344.47        46.32 o
  12   6   4         22.73         44.75        26.53 o
  14   6   4       1311.37       1481.48       126.11 o
  16   6   4          8.65         14.04        14.48 o
  18   6   4        101.57        161.94        85.15 o
  20   6   4          2.00        -41.51        45.35 o
  22   6   4         57.88        102.43        70.90 o
 -19   7   4        329.56        520.11       112.18 o
 -17   7   4         33.53         22.42        23.39 o
 -15   7   4          5.76          4.37        12.03 o
 -13   7   4        142.02        197.99        61.97 o
 -11   7   4          0.04        -10.35        25.10 o
  -9   7   4        388.88        482.62        64.51 o
  -7   7   4        345.72        313.89        51.22 o
  -5   7   4        447.61        569.37        92.25 o
  -3   7   4        539.92        518.60        89.75 o
  -1   7   4         61.72         35.66        25.50 o
   1   7   4         77.01         72.33        32.10 o
   3   7   4         42.67         18.56        13.11 o
   5   7   4          7.06         -3.04        10.29 o
   7   7   4         95.59         97.44        28.85 o
   9   7   4         27.04          4.44        12.15 o
  11   7   4        713.86        776.70        82.21 o
  13   7   4        520.68        560.06        88.41 o
  15   7   4        835.19        780.70       204.91 o
  17   7   4         40.71        -19.42        34.75 o
  19   7   4          1.86         18.13        32.46 o
  21   7   4         30.26        -62.66        62.66 o
 -18   8   4        259.05        486.13       108.43 o
 -16   8   4          0.03         72.50        43.25 o
 -14   8   4         38.34         20.46        21.71 o
 -12   8   4        333.15        306.69        79.29 o
 -10   8   4          0.63        -10.76        88.94 o
  -8   8   4          1.41         -2.07         8.98 o
  -6   8   4        290.19        311.41       119.31 o
  -4   8   4          4.17         -3.73        34.46 o
  -2   8   4          1.01         18.73        27.41 o
   0   8   4         64.55        102.82        41.04 o
   2   8   4        433.74        371.93        78.63 o
   4   8   4       2775.96       2985.26       231.16 o
   6   8   4         11.91         -6.96        19.93 o
   8   8   4          1.18         74.16        40.81 o
  10   8   4          9.53         32.96        19.89 o
  12   8   4         24.58        -14.87        48.38 o
  14   8   4         12.69         67.42        40.59 o
  16   8   4          8.83        -17.75        38.50 o
 -15   9   4         37.20         78.09        41.90 o
 -13   9   4          0.45          9.66        14.56 o
 -11   9   4         48.04        117.83        43.49 o
  -9   9   4         97.65         83.78        37.40 o
  -7   9   4         49.49        116.11        36.47 o
  -5   9   4        354.39        420.16        90.99 o
  -3   9   4         76.10        134.00        46.12 o
  -1   9   4        313.94        270.74        66.07 o
   1   9   4        311.47        303.18        71.70 o
   3   9   4         60.98         67.80        29.32 o
   5   9   4         25.96        143.94        91.83 o
   7   9   4        114.74        112.85        81.96 o
   9   9   4         90.01        115.62        55.21 o
  11   9   4         39.66          2.29        21.31 o
 -10  10   4         18.03       -144.14       144.14 o
  -8  10   4          0.93       -115.70       115.70 o
  -6  10   4        113.72        158.54       165.55 o
  -4  10   4         44.07        -36.76        48.39 o
  -2  10   4        202.84        142.49       110.71 o
   0  10   4        171.22        182.22       120.19 o
   6  10   4          3.01        217.22       111.44 o
 -27   1   5         52.97        118.32        60.04 o
 -25   1   5         94.78         88.92        23.22 o
 -23   1   5         47.76         37.54        16.50 o
 -21   1   5         11.35          4.27        15.01 o
 -19   1   5         44.72         12.92        10.44 o
 -17   1   5          1.34          3.43         5.94 o
 -15   1   5       3162.20       3061.86       102.77 o
 -13   1   5        351.06        368.33        30.88 o
 -11   1   5        420.65        436.24        31.07 o
  -9   1   5       2093.67       2003.85        73.80 o
  -7   1   5       2562.15       2531.01        93.43 o
  -5   1   5        529.98        634.34        48.74 o
  -3   1   5       4214.33       3919.94       104.97 o
  -1   1   5         78.68         81.66        14.85 o
   1   1   5        509.69        540.72        38.53 o
   3   1   5       6789.84       7085.24       210.39 o
   5   1   5        275.61        278.66        29.04 o
   7   1   5         57.88         45.92        10.61 o
   9   1   5       2779.43       3303.72        87.13 o
  11   1   5       1792.44       1975.28        79.92 o
  13   1   5         58.28         44.57        25.39 o
  15   1   5        266.53        270.71        46.49 o
  17   1   5         13.23          5.98        11.17 o
  19   1   5         13.07          3.36        24.97 o
  21   1   5        143.49        125.40        82.70 o
  23   1   5        932.70       1047.16       150.77 o
  25   1   5         19.69          4.15         8.86 o
 -28   2   5        212.03        114.04        61.52 o
 -26   2   5         51.10         33.63        22.34 o
 -24   2   5        336.02        329.48        61.64 o
 -22   2   5        124.66        114.52        27.77 o
 -20   2   5        191.04        176.82        32.11 o
 -18   2   5        329.02        328.07        38.14 o
 -16   2   5        220.94        219.28        26.50 o
 -14   2   5        347.55        349.71        31.15 o
 -12   2   5        112.81        122.95        14.95 o
 -10   2   5         16.19         10.77         4.70 o
  -8   2   5        764.05        760.19        44.68 o
  -6   2   5        561.54        539.42        38.28 o
  -4   2   5       7490.52       8235.12       182.10 o
  -2   2   5        121.90         87.62        18.21 o
   0   2   5       1530.67       1728.75       101.10 o
   2   2   5        698.36        740.71        53.58 o
   4   2   5          9.28         30.25         8.26 o
   6   2   5        226.57        257.85        28.68 o
   8   2   5        338.21        417.00        39.40 o
  10   2   5        279.10        274.24        34.14 o
  12   2   5        123.56        142.42        25.40 o
  14   2   5       3523.92       3633.48       207.70 o
  16   2   5        151.37        122.17        39.34 o
  18   2   5        127.38         65.73        24.98 o
  20   2   5       1322.31       1341.80       121.46 o
  22   2   5        145.89        115.77        83.33 o
  24   2   5          5.11         -0.88        35.03 o
 -25   3   5         49.39         70.97        45.55 o
 -23   3   5        180.91        177.56        45.02 o
 -21   3   5         58.75        108.98        24.41 o
 -19   3   5        544.07        482.69        46.72 o
 -17   3   5         15.30          2.20        17.74 o
 -15   3   5        412.52        431.57        34.26 o
 -13   3   5        326.99        292.83        39.57 o
 -11   3   5       1129.61       1183.32        73.86 o
  -9   3   5         88.23         71.42        13.72 o
  -7   3   5       1634.23       1448.66        51.59 o
  -5   3   5       1233.96       1339.72        66.87 o
  -3   3   5         80.95         57.55        16.64 o
  -1   3   5         19.63         23.85        12.15 o
   1   3   5         51.79         55.65        12.31 o
   3   3   5       2236.02       2278.10       128.71 o
   5   3   5        280.83        362.03        34.05 o
   7   3   5       1895.14       2180.14        90.73 o
   9   3   5        103.93        114.06        22.07 o
  11   3   5        431.52        407.14        46.72 o
  13   3   5        708.55        651.32        88.60 o
  15   3   5          0.50         13.58        13.94 o
  17   3   5          6.00         -4.59        32.13 o
  19   3   5         20.48         26.69        20.54 o
  21   3   5          0.10         -8.64        36.37 o
  23   3   5        162.74        151.16        91.63 o
  25   3   5          3.11         -6.46        17.18 o
 -24   4   5         77.20         34.41        44.82 o
 -22   4   5         27.52         79.77        46.49 o
 -20   4   5          9.91         -6.48        13.83 o
 -18   4   5         17.01         22.41        42.44 o
 -16   4   5        171.77        114.29        22.51 o
 -14   4   5         94.61         86.05        17.77 o
 -12   4   5        283.77        290.86        29.99 o
 -10   4   5        221.14        231.54        21.22 o
  -8   4   5        125.82        139.31        15.62 o
  -6   4   5        227.17        214.20        27.67 o
  -4   4   5          0.05         10.53        16.46 o
  -2   4   5       1610.26       1592.63       235.90 o
   0   4   5       2961.92       3351.36        95.08 o
   2   4   5        326.78        325.05        28.96 o
   4   4   5       1253.55       1158.22        65.35 o
   6   4   5        962.00       1023.61        67.15 o
   8   4   5          5.94          6.27         9.66 o
  10   4   5        192.19        208.15        32.95 o
  12   4   5         38.62         16.74         8.84 o
  14   4   5       1166.16       1156.92       125.96 o
  16   4   5         83.21         48.87        27.03 o
  18   4   5        266.77        247.45        64.01 o
  20   4   5        248.90        204.39        84.69 o
  22   4   5          1.89         26.92        32.83 o
  24   4   5         81.47         67.89        53.49 o
 -21   5   5          6.04         -3.56        10.39 o
 -19   5   5          4.00          0.40         7.72 o
 -17   5   5        107.62        180.33        61.43 o
 -15   5   5          0.44        -11.17        26.55 o
 -13   5   5        194.23        214.67        30.90 o
 -11   5   5       3728.89       3450.21       151.64 o
  -9   5   5       1971.23       2093.90       127.74 o
  -7   5   5       1528.36       1533.31       135.38 o
  -5   5   5          3.26          1.30         7.98 o
  -3   5   5        418.73        407.75        79.60 o
  -1   5   5          6.40         34.86        26.46 o
   1   5   5        141.10        182.51        22.87 o
   3   5   5         78.52         86.36        18.08 o
   5   5   5        356.50        337.62        79.29 o
   7   5   5        152.60        154.44        52.17 o
   9   5   5          7.07          3.05        32.00 o
  11   5   5         90.58         81.84        24.88 o
  13   5   5        925.45        957.27        82.88 o
  15   5   5         86.18        120.77        43.31 o
  17   5   5          0.55         -1.14        15.23 o
  19   5   5         16.55         31.43        34.71 o
  21   5   5         66.91        171.42        55.91 o
  23   5   5          6.49         21.89        29.68 o
 -20   6   5        465.82        651.79       126.75 o
 -18   6   5         22.83         -8.15        14.85 o
 -16   6   5        116.73        114.40        49.65 o
 -14   6   5        314.96        334.09        84.89 o
 -12   6   5          0.01         -5.38         9.23 o
 -10   6   5       1788.97       1781.58       129.41 o
  -8   6   5        617.18        732.30        75.03 o
  -6   6   5         73.92        113.39        29.92 o
  -4   6   5        712.71        634.27       107.22 o
  -2   6   5       1221.67       1420.08       157.08 o
   0   6   5         59.26         76.12        34.05 o
   2   6   5          3.20         10.67         9.78 o
   4   6   5         33.03         16.94        16.89 o
   6   6   5        985.09        950.60        78.51 o
   8   6   5        101.06         85.07        27.60 o
  10   6   5        614.64        511.74        72.92 o
  12   6   5       1644.35       1754.98       151.97 o
  14   6   5        197.85        190.74        89.11 o
  16   6   5          5.60          4.32        18.78 o
  18   6   5         35.92         99.56        68.69 o
  20   6   5          2.11          8.63        21.57 o
  22   6   5        120.10        207.07        98.76 o
 -19   7   5          0.00        -22.18        23.87 o
 -17   7   5        196.24        283.55        83.31 o
 -15   7   5         63.20        112.97        53.76 o
 -13   7   5          7.50        -25.86        25.86 o
 -11   7   5          3.60        -15.53        19.56 o
  -9   7   5       1462.74       1787.05       127.90 o
  -7   7   5        106.01        150.16        36.94 o
  -5   7   5        519.30        473.78        91.29 o
  -3   7   5         48.71         18.15        19.83 o
  -1   7   5         42.65         77.79        37.04 o
   1   7   5        463.60        453.58        91.76 o
   3   7   5         17.57         35.22        14.90 o
   5   7   5        134.02         98.54        26.64 o
   7   7   5        410.58        435.82        60.75 o
   9   7   5        503.00        511.20       155.75 o
  11   7   5          6.55         12.18        33.09 o
  13   7   5         45.34         36.61        45.37 o
  15   7   5          1.84         -2.26        20.07 o
  17   7   5         56.86        -43.74        48.30 o
  19   7   5          3.14        -72.71        72.71 o
  21   7   5         12.06        161.28        95.07 o
 -16   8   5          2.89         -2.35        10.43 o
 -14   8   5        235.94        287.99        83.73 o
 -12   8   5         69.67         72.51        40.52 o
 -10   8   5         27.66         -9.51        14.92 o
  -8   8   5        228.04        162.39        51.50 o
  -6   8   5        420.57        489.15        92.28 o
  -4   8   5        200.66        228.92        69.25 o
  -2   8   5         41.27         56.98        33.71 o
   0   8   5        590.85        493.10        95.57 o
   2   8   5       1387.64       1479.27       172.28 o
   4   8   5         90.36         57.01        35.59 o
   6   8   5        476.78        504.31       101.92 o
   8   8   5          0.03          4.37        27.92 o
  10   8   5         37.46         34.21        31.88 o
  12   8   5          0.74        -11.79        59.78 o
  14   8   5          2.85         72.53        64.61 o
  16   8   5         74.64        123.67        85.79 o
 -15   9   5        252.84        344.53        90.55 o
 -13   9   5        228.69        193.09        67.01 o
 -11   9   5         11.20        -26.42        26.42 o
  -9   9   5          1.15        -14.34        41.13 o
  -7   9   5         18.81        -36.40        36.40 o
  -5   9   5        156.00        103.00        51.07 o
  -3   9   5         18.90         25.43        30.57 o
  -1   9   5         56.16         63.44        57.69 o
   1   9   5         69.33          3.95        29.21 o
   3   9   5          5.03         17.46        19.41 o
   5   9   5          0.02          8.02        49.87 o
   7   9   5        413.67        369.89       151.30 o
   9   9   5          3.78         93.14        48.67 o
 -10  10   5         13.97        129.94       114.39 o
  -8  10   5         26.04        -58.59        75.85 o
  -6  10   5         49.53         -0.43        21.47 o
 -26   0   6         29.19        -24.16        24.35 o
 -24   0   6         77.24         86.91        33.97 o
 -22   0   6       2055.85       2625.19       179.01 o
 -20   0   6        446.29        558.13        98.88 o
 -18   0   6       1165.37       1316.70       142.07 o
 -16   0   6       1115.79       1138.78       127.49 o
 -14   0   6          4.38        -13.39        18.13 o
 -12   0   6        142.97        194.06        46.87 o
 -10   0   6        442.63        459.24        71.56 o
  -8   0   6      11704.18      11725.31       763.72 o
  -6   0   6         20.02         43.54        11.88 o
  -4   0   6      24771.19      25307.41       569.62 o
  -2   0   6       5876.72       5929.22       133.50 o
   0   0   6        282.49        348.96        42.53 o
   2   0   6         27.69         16.54        11.49 o
   4   0   6       1556.24       1891.31       124.52 o
   6   0   6       4105.50       4921.71       662.21 o
   8   0   6       1088.25       1006.28        85.54 o
  10   0   6        974.64       1362.40       108.99 o
  12   0   6        769.07        745.41       134.29 o
  14   0   6         25.84         66.41        42.54 o
  16   0   6       1500.57       1654.35       227.54 o
  18   0   6        735.81        728.20       159.41 o
  20   0   6          4.24        -46.23        46.23 o
  22   0   6        485.82        574.81       154.79 o
  24   0   6         81.11         40.92        44.05 o
 -27   1   6          1.77        -51.17        51.17 o
 -25   1   6        573.49        796.56        97.45 o
 -23   1   6        703.51        638.49        83.62 o
 -21   1   6         32.96         22.33        20.38 o
 -19   1   6       3013.67       3235.92       195.43 o
 -17   1   6         61.80         66.62        17.86 o
 -15   1   6        691.59        720.36        50.70 o
 -13   1   6         80.82         77.86        14.61 o
 -11   1   6        477.97        578.75        37.02 o
  -9   1   6       1067.38       1091.88        43.71 o
  -7   1   6        434.08        459.45        44.56 o
  -5   1   6        204.65        212.58        35.18 o
  -3   1   6       1810.85       1823.93        62.42 o
  -1   1   6       1738.49       1816.28       100.84 o
   1   1   6          6.03          7.22         5.20 o
   3   1   6       1412.00       1435.12        72.73 o
   5   1   6        191.58        206.29        28.41 o
   7   1   6       1839.25       2207.00       107.55 o
   9   1   6        477.70        475.74        41.66 o
  11   1   6         28.27         56.48        17.87 o
  13   1   6         30.64         27.44        17.42 o
  15   1   6         36.26         14.01        46.47 o
  17   1   6       1586.49       1514.70       158.00 o
  19   1   6         11.17         27.68        23.20 o
  21   1   6         97.26        114.50        70.29 o
  23   1   6          7.98         32.62        57.08 o
  25   1   6         11.40         23.38        33.49 o
 -28   2   6          3.52         -0.13         5.05 o
 -26   2   6         32.45         56.14        36.29 o
 -24   2   6        333.40        372.13        63.91 o
 -22   2   6       1157.89       1169.41        87.05 o
 -20   2   6         32.26          4.37         6.79 o
 -18   2   6         27.21         23.38        11.97 o
 -16   2   6         22.78         16.30         7.07 o
 -14   2   6        448.59        437.29        46.36 o
 -12   2   6        112.39        108.55        13.79 o
 -10   2   6       2391.71       2438.14        89.31 o
  -8   2   6        320.95        326.12        32.25 o
  -6   2   6        269.78        221.83        35.30 o
  -4   2   6         95.77         67.42        21.88 o
  -2   2   6       9568.84       9830.34       210.78 o
   0   2   6        939.48        853.63        89.84 o
   2   2   6         45.07         13.88        11.81 o
   4   2   6          1.42          4.31         7.19 o
   6   2   6        123.92        156.37        24.93 o
   8   2   6        202.64        247.10        32.74 o
  10   2   6        619.66        698.84        46.13 o
  12   2   6         13.16         18.40        16.07 o
  14   2   6       2090.19       2121.19       185.63 o
  16   2   6         26.84          4.56        11.98 o
  18   2   6        106.94        113.36        34.29 o
  20   2   6        166.09        167.29        43.71 o
  22   2   6         28.82         66.43        37.80 o
  24   2   6          6.36          0.26        23.91 o
 -25   3   6         77.28         58.97        37.29 o
 -23   3   6        531.15        706.09        88.53 o
 -21   3   6        292.94        340.14        54.99 o
 -19   3   6          0.06         23.34        10.38 o
 -17   3   6        684.72        712.70        48.02 o
 -15   3   6        333.67        321.23        36.90 o
 -13   3   6       7618.84       8313.94       267.52 o
 -11   3   6       2048.77       1960.89       103.26 o
  -9   3   6        252.10        261.51        30.13 o
  -7   3   6        201.15        224.57        26.71 o
  -5   3   6         88.45         85.77        17.12 o
  -3   3   6        743.51        863.23        68.26 o
  -1   3   6        111.69        103.03        23.20 o
   1   3   6         76.31         27.30        30.30 o
   3   3   6       2344.78       2523.85       107.14 o
   5   3   6         42.37         16.91         8.10 o
   7   3   6        150.88        132.46        23.79 o
   9   3   6         55.81        136.99        26.68 o
  11   3   6        451.29        610.75        66.36 o
  13   3   6       2014.66       1932.07       165.07 o
  15   3   6         66.92         93.72        38.49 o
  17   3   6         87.74         31.43        22.00 o
  19   3   6        248.31        311.47        73.37 o
  21   3   6        361.40        447.38       111.62 o
  23   3   6         29.03          3.46        28.60 o
 -22   4   6          8.76          9.20        15.46 o
 -20   4   6        159.47        172.06        39.97 o
 -18   4   6         20.33         -5.89        19.93 o
 -16   4   6         96.27         93.53        21.61 o
 -14   4   6       1355.11       1052.53       139.52 o
 -12   4   6       3427.51       3231.61       131.83 o
 -10   4   6          2.10          9.38         9.18 o
  -8   4   6         34.43         19.55         5.58 o
  -6   4   6        301.43        329.08        19.88 o
  -4   4   6         14.15         37.19        19.04 o
  -2   4   6       1303.14       1330.42        49.78 o
   0   4   6         79.35         84.75        14.40 o
   2   4   6        373.47        375.90        39.12 o
   4   4   6        632.12        696.15        58.74 o
   6   4   6        217.68        172.68        33.03 o
   8   4   6       1259.60       1252.14        80.99 o
  10   4   6       2319.46       2387.34       154.55 o
  12   4   6        384.48        370.68        72.45 o
  14   4   6         25.84         56.55        30.75 o
  16   4   6        316.92        249.02        63.83 o
  18   4   6         29.77         17.48        19.63 o
  20   4   6         27.12         -0.67        29.11 o
  22   4   6         32.40        -15.74        26.17 o
 -21   5   6         74.23        120.93        55.18 o
 -19   5   6        499.06        493.48       109.86 o
 -17   5   6        180.90        139.53        57.02 o
 -15   5   6        664.90        695.25       123.65 o
 -13   5   6         15.19         15.51        11.25 o
 -11   5   6        224.22        200.15        36.26 o
  -9   5   6        579.83        690.17        69.24 o
  -7   5   6        209.56        211.43        39.43 o
  -5   5   6        124.21        101.86        41.96 o
  -3   5   6        458.68        554.82        98.88 o
  -1   5   6        102.87        155.38        56.93 o
   1   5   6        454.61        504.31        39.26 o
   3   5   6        197.81        210.72        33.34 o
   5   5   6        376.42        340.18        44.50 o
   7   5   6        190.44        211.50        37.54 o
   9   5   6        958.17        845.54       115.80 o
  11   5   6        844.87        806.26       175.10 o
  13   5   6        709.93        828.70        72.76 o
  15   5   6         16.11         32.15        23.78 o
  17   5   6        441.70        408.85        84.15 o
  19   5   6        174.05        160.35        56.39 o
  21   5   6          0.76         38.68        31.07 o
 -20   6   6        159.84        168.12        67.00 o
 -18   6   6         49.33         69.57        43.63 o
 -16   6   6        185.96        297.38        82.75 o
 -14   6   6         64.93         82.85        46.17 o
 -12   6   6          1.21          1.80        29.04 o
 -10   6   6        186.61        152.92        36.56 o
  -8   6   6       1788.85       1772.78       126.42 o
  -6   6   6        200.50        227.39        65.79 o
  -4   6   6        297.58        323.22        79.67 o
  -2   6   6        134.64         49.74        27.21 o
   0   6   6        600.56        505.87       102.07 o
   2   6   6          6.69          3.78         5.34 o
   4   6   6        298.51        302.73        41.68 o
   6   6   6        592.71        580.81        60.84 o
   8   6   6          4.77          9.15        25.66 o
  10   6   6          0.01         10.34        49.08 o
  12   6   6        189.93        195.96        53.55 o
  14   6   6        332.92        309.77       164.39 o
  16   6   6         59.43        111.89        71.78 o
  18   6   6        108.23         43.75        47.10 o
  20   6   6         57.58        104.35        73.73 o
 -19   7   6        285.31        491.45       117.99 o
 -17   7   6          1.15         -8.03        14.57 o
 -15   7   6         70.12        116.46        53.30 o
 -13   7   6         89.35         81.68        44.39 o
 -11   7   6         91.08         83.64        47.10 o
  -9   7   6          0.29         12.54        19.62 o
  -7   7   6         73.02         64.77        33.29 o
  -5   7   6         16.16         12.70        19.95 o
  -3   7   6          3.72         28.07        25.50 o
  -1   7   6        347.85        389.98        88.68 o
   1   7   6         22.72         14.98        48.28 o
   3   7   6        107.25         54.48        35.39 o
   5   7   6         19.27         -0.71        17.29 o
   7   7   6       1175.70       1059.63       155.09 o
   9   7   6         11.65         14.05        29.47 o
  11   7   6         33.45         84.11        65.07 o
  13   7   6         56.73        175.92        95.34 o
  15   7   6         69.71          7.21        24.44 o
  17   7   6         71.22        138.86       100.46 o
  19   7   6         47.29         56.24        59.75 o
 -16   8   6         33.11         -4.85        12.40 o
 -14   8   6         15.99         86.64        46.47 o
 -12   8   6          1.88        -12.24        19.35 o
 -10   8   6         57.52         27.65        26.66 o
  -8   8   6         41.68         20.39        45.58 o
  -6   8   6        207.57        211.32        66.46 o
  -4   8   6         84.77         34.04        33.25 o
  -2   8   6        248.70        241.63        70.53 o
   0   8   6        439.51        473.71       103.22 o
   2   8   6         38.02         12.32        36.56 o
   4   8   6        125.83        148.36        58.44 o
   6   8   6         96.12        102.31        83.17 o
   8   8   6        276.18        183.05        64.35 o
  10   8   6          0.48        -26.90        26.90 o
  12   8   6          2.09        -15.07        41.45 o
  14   8   6         11.16         -6.62        29.41 o
 -13   9   6         68.93        115.15        55.16 o
 -11   9   6         14.37         -9.26        15.99 o
  -9   9   6         48.05        117.58       115.75 o
  -7   9   6         18.39         12.69        49.55 o
  -5   9   6        207.94        263.20        78.11 o
  -3   9   6          8.05         98.54        45.55 o
  -1   9   6         28.36         43.03        44.73 o
   1   9   6        378.71        329.08        85.49 o
   3   9   6        288.31        305.09        85.45 o
   5   9   6          4.80        -22.78        40.87 o
   7   9   6          6.44        -22.82        43.63 o
 -27   1   7         73.38         21.52        23.40 o
 -25   1   7        200.17        212.41        50.17 o
 -23   1   7        100.68         77.14        28.60 o
 -21   1   7          8.39          5.51        10.35 o
 -19   1   7       2404.85       2542.53       118.12 o
 -17   1   7       3490.45       3750.01       134.27 o
 -15   1   7        904.31        890.77        56.42 o
 -13   1   7         52.48         68.03        14.75 o
 -11   1   7        396.30        399.28        28.97 o
  -9   1   7         11.24         51.92        17.56 o
  -7   1   7          7.89          2.45        10.98 o
  -5   1   7       4642.82       5192.04       160.63 o
  -3   1   7       2495.56       2800.56        86.32 o
  -1   1   7        919.85        986.61        84.64 o
   1   1   7       3468.88       3394.87       118.20 o
   3   1   7        149.65        133.52        23.51 o
   5   1   7       1698.79       1878.00        92.17 o
   7   1   7        104.77        102.48        19.92 o
   9   1   7          4.00          1.26        10.05 o
  11   1   7         45.01          9.19        19.64 o
  13   1   7          7.75         43.59        28.37 o
  15   1   7          0.00         27.94        22.87 o
  17   1   7         28.20          1.62        17.31 o
  19   1   7        238.46        308.62        75.67 o
  21   1   7        206.70        286.01       179.17 o
  23   1   7        294.72        349.79       101.19 o
 -28   2   7        188.76        255.22        83.27 o
 -26   2   7        224.57        202.66        67.13 o
 -24   2   7        195.89        221.61        49.30 o
 -22   2   7          4.87         -0.82        12.58 o
 -20   2   7        351.17        395.37        45.93 o
 -18   2   7        287.03        300.66        36.48 o
 -16   2   7       1278.21       1262.95        61.77 o
 -14   2   7        957.95        895.65        54.83 o
 -12   2   7          5.48          8.00        10.38 o
 -10   2   7        748.18        796.25        56.10 o
  -8   2   7       7894.59       8167.29       233.09 o
  -6   2   7        210.98        251.39        37.46 o
  -4   2   7        886.80        829.83        62.35 o
  -2   2   7       1780.75       1931.83        74.97 o
   0   2   7        387.41        395.47        44.72 o
   2   2   7        250.98        350.76        38.17 o
   4   2   7        990.76        994.58        66.16 o
   6   2   7         84.36        130.03        26.69 o
   8   2   7        407.52        451.85        46.50 o
  10   2   7        182.82        202.26        27.07 o
  12   2   7        125.09        103.64        30.77 o
  14   2   7        228.90        267.74        52.32 o
  16   2   7        448.84        360.44        60.29 o
  18   2   7        181.60        170.01        39.44 o
  20   2   7         83.60         25.07        92.95 o
  22   2   7          1.87         16.39        53.71 o
 -25   3   7         30.08         51.75        34.17 o
 -23   3   7        136.48         94.18        38.29 o
 -21   3   7         13.88         13.63        12.34 o
 -19   3   7        177.55        176.53        38.82 o
 -17   3   7        197.27        169.71        31.70 o
 -15   3   7          9.19         31.53        15.24 o
 -13   3   7        313.00        278.73        35.63 o
 -11   3   7        707.35        771.16        57.90 o
  -9   3   7       1086.34       1022.59        61.25 o
  -7   3   7        299.92        298.31        45.65 o
  -5   3   7         61.80         61.23        10.62 o
  -3   3   7        332.65        327.62        39.08 o
  -1   3   7       4067.07       4460.98       189.38 o
   1   3   7         24.08         24.28        15.33 o
   3   3   7       3931.07       4453.43       140.98 o
   5   3   7          0.34         -6.17         6.59 o
   7   3   7          0.06          3.11        10.23 o
   9   3   7       1268.69       1227.48        86.12 o
  11   3   7         44.15         64.04        38.42 o
  13   3   7        774.10        829.62       113.15 o
  15   3   7        195.69        167.59        54.96 o
  17   3   7          8.99         -5.59        45.93 o
  19   3   7        154.75         61.13        69.55 o
  21   3   7         62.62         23.90        74.07 o
  23   3   7        149.03        205.90        93.96 o
 -22   4   7          1.10         -4.92        19.44 o
 -20   4   7         17.01         -1.79        24.57 o
 -18   4   7          0.62          2.73        23.16 o
 -16   4   7        155.74        143.20        29.84 o
 -14   4   7        159.87        116.18        22.32 o
 -12   4   7       1066.21       1080.61        64.21 o
 -10   4   7        394.34        512.32        46.94 o
  -8   4   7       6367.89       6473.10       339.46 o
  -6   4   7        491.39        497.03        29.58 o
  -4   4   7        306.23        313.46        40.20 o
  -2   4   7        184.76        266.27        33.20 o
   0   4   7          1.01         -6.58         8.75 o
   2   4   7          0.45         -1.56        12.17 o
   4   4   7        100.33         69.90        22.43 o
   6   4   7        134.01        154.83        33.64 o
   8   4   7        427.76        438.23        53.05 o
  10   4   7         26.27         16.68        13.01 o
  12   4   7         62.21         70.34        36.63 o
  14   4   7         15.00         23.22        19.83 o
  16   4   7        134.44        152.66        49.44 o
  18   4   7          2.61        -13.15        48.07 o
  20   4   7          9.22        -23.69        23.69 o
  22   4   7          7.35         51.09        45.43 o
 -21   5   7          2.01        -10.53        17.51 o
 -19   5   7          2.59          8.06        15.24 o
 -17   5   7        272.58        277.47        82.99 o
 -15   5   7        269.18        290.67        88.60 o
 -13   5   7        819.60        871.38       148.71 o
 -11   5   7        295.88        297.07        88.60 o
  -9   5   7         22.17         19.37        13.44 o
  -7   5   7         30.50         52.06        17.73 o
  -5   5   7        112.23        134.76        64.91 o
  -3   5   7        301.83        316.60        79.30 o
  -1   5   7         68.98         49.39        13.41 o
   1   5   7         23.28         15.82         8.56 o
   3   5   7        113.81        137.56        43.94 o
   5   5   7         13.70         24.11        12.84 o
   7   5   7        537.43        527.25        61.99 o
   9   5   7       5128.92       5380.34       467.92 o
  11   5   7         25.61         69.04        69.53 o
  13   5   7          0.86         36.10        22.18 o
  15   5   7          5.40         -1.22         9.26 o
  17   5   7          4.92         44.73        30.15 o
  19   5   7          0.01         49.79        32.90 o
 -20   6   7         23.02        -16.83        22.24 o
 -18   6   7          1.38         56.29        37.15 o
 -16   6   7         10.04          4.15        11.60 o
 -14   6   7        127.51        172.95        68.73 o
 -12   6   7          3.88         -3.78        12.77 o
 -10   6   7          0.19         19.06        24.25 o
  -8   6   7        167.71        194.95        40.16 o
  -6   6   7       3668.39       3886.60       174.34 o
  -4   6   7        289.65        358.50        95.59 o
  -2   6   7         41.64         16.42        26.83 o
   0   6   7         15.92         42.11        24.87 o
   2   6   7         94.65        120.42        26.83 o
   4   6   7          0.65         -3.33        13.89 o
   6   6   7        193.23        217.19        37.34 o
   8   6   7        118.10        110.49        36.20 o
  10   6   7          2.03        -67.12        67.12 o
  12   6   7        193.47         54.33        56.77 o
  14   6   7         38.69         -7.57        60.38 o
  16   6   7        259.61        428.25       155.92 o
  18   6   7          8.70         52.59        57.59 o
  20   6   7         21.91         89.05        75.59 o
 -17   7   7         93.83        163.23        65.98 o
 -15   7   7          1.75          5.14        32.88 o
 -13   7   7         49.76        123.93        58.36 o
 -11   7   7          4.39        -28.12        28.12 o
  -9   7   7        112.13        197.65        78.92 o
  -7   7   7        119.49        138.63        88.30 o
  -5   7   7          0.77         -8.34        53.50 o
  -3   7   7       1471.78       1605.02       191.09 o
  -1   7   7        489.49        535.10       110.56 o
   1   7   7        121.03        174.98        59.64 o
   3   7   7         28.19          9.95        58.20 o
   5   7   7        316.08        356.47        95.00 o
   7   7   7       1028.70       1118.64       172.47 o
   9   7   7         66.89         10.23        41.21 o
  11   7   7         19.11         12.11        31.22 o
  13   7   7         96.77        173.47       103.17 o
  15   7   7         54.96        111.90        85.22 o
  17   7   7          4.71        -96.30        96.30 o
  19   7   7        454.19        460.63       179.48 o
 -16   8   7          0.08         26.75        27.52 o
 -14   8   7         13.11         18.43        22.99 o
 -12   8   7         53.75         39.49        33.59 o
 -10   8   7         12.59         -0.13         8.65 o
  -8   8   7        222.40         74.39       116.20 o
  -6   8   7         18.20         87.57        46.22 o
  -4   8   7          4.68         45.25        36.67 o
  -2   8   7        107.02         65.71        40.38 o
   0   8   7        155.95        307.14       117.43 o
   2   8   7        114.51         -3.96        78.79 o
   4   8   7        396.95        387.51        99.16 o
   6   8   7         31.50        -38.60        38.60 o
   8   8   7          1.10         -0.67        29.87 o
  10   8   7         39.79        -17.43       111.17 o
  12   8   7          7.22        -34.67        34.67 o
  14   8   7          2.85        -79.73        79.73 o
 -13   9   7         94.40        141.40        62.01 o
 -11   9   7         14.14         12.57        18.61 o
  -9   9   7         85.19         37.25        32.53 o
  -7   9   7         11.27        -32.33       119.78 o
  -5   9   7        167.05        258.16        80.98 o
  -3   9   7          4.84        -25.01        27.19 o
  -1   9   7        127.58        131.92        58.53 o
   1   9   7         26.96        -40.65        40.65 o
   3   9   7       2053.70       2071.14       237.71 o
   5   9   7          3.88         -7.76        34.34 o
   7   9   7         15.11        106.63        66.87 o
  -8  10   7         10.81        104.88        54.26 o
  -6  10   7          1.27        -17.35        22.03 o
 -26   0   8        503.02        637.85       128.51 o
 -24   0   8         10.93         -3.92        13.34 o
 -22   0   8        324.88        415.63        92.85 o
 -20   0   8       2854.16       3023.90       238.47 o
 -18   0   8       3790.03       4125.07       268.90 o
 -16   0   8       1700.59       1601.26       164.12 o
 -14   0   8        779.41        976.00       130.41 o
 -12   0   8        617.21        706.84       101.00 o
 -10   0   8        115.86        109.09        34.53 o
  -8   0   8         41.94         36.96        14.53 o
  -6   0   8      12819.32      13511.26       659.65 o
  -4   0   8       1249.97       1449.80        99.67 o
  -2   0   8       2743.18       3248.68       118.14 o
   0   0   8       6741.27       7122.74       318.65 o
   2   0   8        806.31        909.71        82.68 o
   4   0   8        345.22        426.70        67.26 o
   6   0   8       5337.89       5891.32       706.22 o
   8   0   8          9.20         24.83        16.96 o
  10   0   8        847.18       1012.76        99.56 o
  12   0   8        172.20        144.93        62.12 o
  14   0   8         62.67         85.50        46.45 o
  16   0   8          1.46        -37.89        40.49 o
  18   0   8        767.67        931.82       187.29 o
  20   0   8         39.57         39.05        40.79 o
  22   0   8        167.23        200.66        94.55 o
 -27   1   8          9.95         16.97        21.54 o
 -25   1   8         18.64         64.43        27.94 o
 -23   1   8        117.57         69.85        34.54 o
 -21   1   8        266.10        292.47        52.78 o
 -19   1   8          0.19         12.08         7.41 o
 -17   1   8        236.44        202.67        30.51 o
 -15   1   8         44.18         21.72         8.68 o
 -13   1   8        196.22        173.60        32.69 o
 -11   1   8        131.54         62.68        25.04 o
  -9   1   8        380.53        409.74        48.52 o
  -7   1   8       2005.94       1935.71        93.45 o
  -5   1   8       3376.26       3413.89       146.21 o
  -3   1   8       2093.44       2271.76        85.00 o
  -1   1   8       6017.37       6066.87       201.77 o
   1   1   8        516.58        500.90        44.46 o
   3   1   8        417.61        371.39        40.93 o
   5   1   8         12.82         -3.63         8.27 o
   7   1   8        220.30        157.32        25.92 o
   9   1   8          2.31         -4.55         7.50 o
  11   1   8        370.68        330.34        45.89 o
  13   1   8          3.89        -16.53        16.53 o
  15   1   8        134.17        140.19        45.50 o
  17   1   8       1205.40       1208.78       148.19 o
  19   1   8         16.92         23.49        27.15 o
  21   1   8        715.35        831.90       135.84 o
  23   1   8         14.19         58.58        52.59 o
 -26   2   8         22.96         68.31        38.45 o
 -24   2   8         18.26         44.82        34.80 o
 -22   2   8        801.81        873.70        94.99 o
 -20   2   8          0.64          5.18        12.88 o
 -18   2   8        129.45        151.70        35.53 o
 -16   2   8       3704.38       4123.94       182.05 o
 -14   2   8        991.64       1088.68        89.28 o
 -12   2   8       3487.94       3345.97       187.42 o
 -10   2   8        505.06        481.57        51.39 o
  -8   2   8        791.10        756.47        68.92 o
  -6   2   8         54.81         20.43        12.82 o
  -4   2   8        504.22        469.26        32.57 o
  -2   2   8       3031.41       3261.67       119.93 o
   0   2   8         18.15         26.56        10.21 o
   2   2   8       5499.94       6081.00       183.51 o
   4   2   8       2468.85       2454.10       110.12 o
   6   2   8        235.39        229.00        35.41 o
   8   2   8        530.78        568.56        59.51 o
  10   2   8          7.87         -2.76        10.13 o
  12   2   8        122.41         84.12        20.76 o
  14   2   8          0.28         10.26        30.29 o
  16   2   8        582.64        617.25       104.94 o
  18   2   8        529.83        515.67        99.75 o
  20   2   8        179.36        261.92        75.53 o
  22   2   8          0.54          8.78        44.13 o
 -25   3   8        163.63        225.61        67.69 o
 -23   3   8        655.74        650.98        82.74 o
 -21   3   8        118.73        140.02        42.55 o
 -19   3   8          2.40         24.44        25.94 o
 -17   3   8        748.51        782.26        88.19 o
 -15   3   8         52.65         32.16        16.70 o
 -13   3   8         31.28         21.38        19.54 o
 -11   3   8       2882.58       3045.94       193.63 o
  -9   3   8        943.68       1004.73        97.83 o
  -7   3   8        100.54        115.94        30.70 o
  -5   3   8          0.12         10.74         7.34 o
  -3   3   8        110.13         94.42        17.14 o
  -1   3   8        749.96        820.11        62.78 o
   1   3   8        213.93        282.33        49.45 o
   3   3   8       1225.96       1083.46       120.01 o
   5   3   8       1220.10       1078.52        72.82 o
   7   3   8       1389.97       1354.28        90.74 o
   9   3   8        956.81       1054.94        82.57 o
  11   3   8        183.55        244.81        62.90 o
  13   3   8        717.89        803.12       115.59 o
  15   3   8        200.15        247.75        52.84 o
  17   3   8         48.53         77.85        30.24 o
  19   3   8         18.25         -4.90        14.63 o
  21   3   8          1.42         37.66        28.35 o
 -22   4   8          1.03         30.86        17.70 o
 -20   4   8        251.30        266.62        49.37 o
 -18   4   8        216.83        234.53        41.69 o
 -16   4   8         53.33         61.72        24.33 o
 -14   4   8         28.85         46.88        12.58 o
 -12   4   8       5381.77       5830.89       180.44 o
 -10   4   8       5726.26       5896.24       311.11 o
  -8   4   8         16.39         50.87        20.32 o
  -6   4   8        492.79        462.81        47.49 o
  -4   4   8         12.87         27.38        11.85 o
  -2   4   8         35.34         33.58        15.62 o
   0   4   8        281.58        295.21        46.40 o
   2   4   8        513.36        608.27        56.34 o
   4   4   8       1916.38       1880.80       112.43 o
   6   4   8         73.33         68.11        23.28 o
   8   4   8          0.03         22.16        12.27 o
  10   4   8       1151.55        980.90       125.89 o
  12   4   8       2557.09       2400.40       206.39 o
  14   4   8        389.95        411.18        87.76 o
  16   4   8          8.52        -26.79        26.79 o
  18   4   8          3.25         50.77        27.94 o
  20   4   8          1.42         33.45        29.21 o
 -21   5   8         67.60        218.69        77.92 o
 -19   5   8          0.07        -34.74        34.74 o
 -17   5   8         16.16         19.36        23.65 o
 -15   5   8         44.56         91.20        50.15 o
 -13   5   8          0.38         -1.75        18.65 o
 -11   5   8          2.47         -5.58         5.58 o
  -9   5   8       1398.62       1343.65       205.51 o
  -7   5   8       4145.12       3968.59       276.38 o
  -5   5   8         33.20         11.87        22.03 o
  -3   5   8        718.85        723.50        28.23 o
  -1   5   8         50.08         85.38        14.04 o
   1   5   8        285.01        304.16        36.51 o
   3   5   8        145.31        135.49        27.01 o
   5   5   8       1023.37       1028.39        84.01 o
   7   5   8        224.39        197.37        39.94 o
   9   5   8        216.77        239.40        44.99 o
  11   5   8        480.37        435.09       150.29 o
  13   5   8         25.83         64.20        38.50 o
  15   5   8          1.31        -11.01        21.76 o
  17   5   8        335.53        416.27        94.78 o
  19   5   8        118.73         63.14        57.57 o
 -18   6   8         51.69         -1.53        24.86 o
 -16   6   8       1246.16       1486.66       205.77 o
 -14   6   8         65.83          2.73        10.12 o
 -12   6   8         37.20         63.92        50.05 o
 -10   6   8          0.33        -30.11        31.89 o
  -8   6   8        124.86         49.50        41.61 o
  -6   6   8          0.27         15.96        11.89 o
  -4   6   8         62.11         91.19        88.32 o
  -2   6   8         32.07         42.18        42.62 o
   0   6   8        684.11        609.65        40.63 o
   2   6   8        428.85        425.53        42.76 o
   4   6   8        269.50        322.81        42.29 o
   6   6   8          1.53         -0.30        32.20 o
   8   6   8        202.79        200.80       109.26 o
  10   6   8         17.59        -64.81        64.81 o
  12   6   8         96.75         62.41        63.40 o
  14   6   8         44.45        -69.91        69.91 o
  16   6   8          4.49        -90.11        90.11 o
  18   6   8          4.80        -41.21        54.06 o
 -17   7   8        149.48        139.24        63.73 o
 -15   7   8         25.59        101.63        54.31 o
 -13   7   8          2.67         29.81        31.58 o
 -11   7   8        354.34        464.91       117.73 o
  -9   7   8        150.06        112.79        59.52 o
  -7   7   8        265.44        349.92       108.08 o
  -5   7   8       1578.31       1601.00       200.10 o
  -3   7   8        195.43        223.01        71.70 o
  -1   7   8       1813.65       1849.17       218.46 o
   1   7   8          0.37         18.55        93.33 o
   3   7   8         42.15         65.21        31.96 o
   5   7   8        499.16        681.90       199.77 o
   7   7   8          6.73         14.17        21.95 o
   9   7   8          0.00        -32.67        46.45 o
  11   7   8         30.01         -5.66        27.70 o
  13   7   8        109.95         45.14        58.77 o
  15   7   8        135.92         86.03        81.73 o
  17   7   8         47.87        127.72        99.56 o
 -14   8   8         54.79         82.72        49.71 o
 -12   8   8         45.47         51.29        39.91 o
 -10   8   8        340.12        525.60       129.05 o
  -8   8   8         10.71          4.73        13.59 o
  -6   8   8        729.67        926.16       150.32 o
  -4   8   8          9.33         16.14        59.86 o
  -2   8   8         57.22          2.56        44.63 o
   0   8   8        187.88        188.91        71.52 o
   2   8   8        124.58        196.45        73.48 o
   4   8   8          1.47        -41.72        41.72 o
   6   8   8        308.88        328.70        95.70 o
   8   8   8          0.09         -6.43        27.99 o
  10   8   8          1.64        -66.27        66.27 o
  12   8   8          2.56         11.97        56.54 o
 -11   9   8          5.81        -32.77        33.71 o
  -9   9   8         33.82        -42.92        42.92 o
  -7   9   8        386.49        474.08       124.55 o
  -5   9   8          4.96         61.74        38.36 o
  -3   9   8         19.96         -4.20        22.04 o
  -1   9   8         39.72        -29.67        29.67 o
   1   9   8          0.00          1.73        44.17 o
   3   9   8         64.28         56.53        50.50 o
   5   9   8         14.75         -2.26        17.34 o
   7   9   8          0.74         43.67        45.81 o
 -25   1   9          3.03          5.85        15.48 o
 -23   1   9        559.69        704.53        91.82 o
 -21   1   9        210.65        197.75        45.25 o
 -19   1   9         22.33         43.00        19.04 o
 -17   1   9        136.44        112.22        21.11 o
 -15   1   9       1930.02       1777.83       182.33 o
 -13   1   9       1945.13       2089.83       164.53 o
 -11   1   9        900.31        920.43        85.67 o
  -9   1   9        169.23        195.89        31.62 o
  -7   1   9        222.07        240.12        38.43 o
  -5   1   9          7.35          0.76         4.33 o
  -3   1   9         18.60         16.66         7.73 o
  -1   1   9         59.29         37.18        12.81 o
   1   1   9        100.94         59.96        16.11 o
   3   1   9        947.92        944.81        76.01 o
   5   1   9        188.32        261.63        37.43 o
   7   1   9          0.11         -2.00         8.79 o
   9   1   9        672.20        701.94        64.90 o
  11   1   9        250.76        279.45        44.93 o
  13   1   9        300.99        355.65        74.88 o
  15   1   9       1417.20       1463.32       159.03 o
  17   1   9        388.67        384.14        86.54 o
  19   1   9        157.83        199.56        61.10 o
  21   1   9        353.87        339.41        87.83 o
 -26   2   9         13.93        -30.65        30.65 o
 -24   2   9        446.72        558.51       158.39 o
 -22   2   9        449.83        606.18        84.19 o
 -20   2   9        542.18        528.17        72.45 o
 -18   2   9          6.13         -6.64         7.98 o
 -16   2   9        296.87        290.69        50.15 o
 -14   2   9       2170.47       2289.52       146.99 o
 -12   2   9          8.84          4.51         8.86 o
 -10   2   9        165.04         72.16        50.42 o
  -8   2   9          7.18         -1.83        11.38 o
  -6   2   9        285.74        362.91        48.51 o
  -4   2   9        149.73        113.33        23.01 o
  -2   2   9         34.38         30.83        11.29 o
   0   2   9        255.97        306.64        49.69 o
   2   2   9       2160.65       2304.31       107.31 o
   4   2   9         59.65         40.19        13.90 o
   6   2   9        517.94        550.19        70.10 o
   8   2   9        901.51        879.08        77.48 o
  10   2   9         58.54         82.57        25.36 o
  12   2   9        509.45        593.26        62.78 o
  14   2   9         66.79         66.32        30.92 o
  16   2   9         37.27         29.23        23.29 o
  18   2   9          3.41         18.10        15.93 o
  20   2   9          0.20         14.33        44.80 o
 -23   3   9        180.00        177.29        43.13 o
 -21   3   9          3.59         -8.99         8.99 o
 -19   3   9          0.06         -0.34         6.98 o
 -17   3   9        585.84        549.80        67.42 o
 -15   3   9         12.58         -3.64         8.13 o
 -13   3   9       3271.64       3213.46       137.65 o
 -11   3   9       1320.86       1301.16       100.32 o
  -9   3   9        627.57        632.37        73.33 o
  -7   3   9         32.72         29.47         9.78 o
  -5   3   9       1036.25       1091.06        88.81 o
  -3   3   9         14.13         60.89        19.31 o
  -1   3   9         26.66         45.01        16.90 o
   1   3   9        859.94        881.19        80.42 o
   3   3   9        263.53        342.73        77.59 o
   5   3   9        183.61        162.87        29.81 o
   7   3   9       1496.34       1596.23        99.28 o
   9   3   9         78.10         78.00        37.21 o
  11   3   9        356.85        347.09        54.02 o
  13   3   9        157.61        157.89        47.34 o
  15   3   9         29.06         25.02        21.34 o
  17   3   9         11.81         -2.39        20.21 o
  19   3   9         51.36         33.07        56.97 o
 -20   4   9         34.46         91.44        49.70 o
 -18   4   9          4.22         29.21        39.02 o
 -16   4   9         50.24         57.20        21.47 o
 -14   4   9        377.40        495.01        58.00 o
 -12   4   9         60.56         80.27        21.40 o
 -10   4   9         49.44         10.65        13.85 o
  -8   4   9         48.95         18.17        38.36 o
  -6   4   9        753.79        811.18        77.53 o
  -4   4   9        489.38        501.02        56.62 o
  -2   4   9        495.81        538.48        81.48 o
   0   4   9        468.52        494.22       144.15 o
   2   4   9          3.24         -4.96         8.06 o
   4   4   9        153.75        172.72        36.72 o
   6   4   9          1.72        -14.08        14.08 o
   8   4   9        216.43        165.87        34.06 o
  10   4   9         57.50         39.82        28.82 o
  12   4   9       1118.82       1117.60       143.10 o
  14   4   9        180.48        188.07        61.24 o
  16   4   9        117.52        132.28        43.91 o
  18   4   9          2.39         14.66        42.19 o
 -19   5   9         84.20         69.80        45.64 o
 -17   5   9        413.22        540.44       128.55 o
 -15   5   9        155.13        108.75        57.00 o
 -13   5   9       1362.21       1653.28       229.43 o
 -11   5   9        363.84        353.60        42.95 o
  -9   5   9       1561.84       1547.03        60.36 o
  -7   5   9          0.33         -0.29         6.40 o
  -5   5   9       2518.47       2442.09        91.11 o
  -3   5   9        284.92        253.33        30.21 o
  -1   5   9         40.35         45.94        12.54 o
   1   5   9         18.17         12.39        18.15 o
   3   5   9        122.13        128.01        26.41 o
   5   5   9        143.85        122.54        46.18 o
   7   5   9       1573.47       1754.24       124.76 o
   9   5   9        150.83        210.50       108.58 o
  11   5   9        133.82        157.78        77.04 o
  13   5   9        308.03        250.37        73.55 o
  15   5   9         37.87         16.69        43.40 o
  17   5   9         87.60        114.33        57.84 o
 -18   6   9          0.24        455.87       116.54 o
 -16   6   9        328.07        328.79       100.08 o
 -14   6   9        899.18        943.64       170.49 o
 -12   6   9          1.58         37.98        35.93 o
 -10   6   9         11.34          0.15        22.71 o
  -8   6   9         93.17        117.81        66.13 o
  -6   6   9        109.86        115.61        67.61 o
  -4   6   9       1520.81       1725.29       267.99 o
  -2   6   9       1564.10       1605.27       202.89 o
   0   6   9        507.17        525.69        61.12 o
   2   6   9         13.92         63.62        41.27 o
   4   6   9         51.90        113.16        55.08 o
   6   6   9       1009.83       1055.60       166.51 o
   8   6   9         65.21        146.91        97.60 o
  10   6   9        364.13        409.61       166.89 o
  12   6   9         28.52        106.05        84.18 o
  14   6   9         16.96         21.61        42.38 o
  16   6   9         71.83        197.06       116.84 o
  18   6   9         36.52        -87.70        87.70 o
 -15   7   9         16.34         62.96        45.00 o
 -13   7   9         16.09          3.12        48.36 o
 -11   7   9         54.70        102.12        69.09 o
  -9   7   9         25.55         31.25        33.68 o
  -7   7   9        118.77         72.81        53.41 o
  -5   7   9          8.91         55.64        48.97 o
  -3   7   9        240.64        210.74        75.36 o
  -1   7   9         51.70         58.67        34.21 o
   1   7   9         28.08         32.30        31.65 o
   3   7   9        150.93        128.96        55.54 o
   5   7   9        277.38        385.50       107.57 o
   7   7   9         12.59         -4.10        31.79 o
   9   7   9        195.30        173.79        66.13 o
  11   7   9          9.68        127.20        98.40 o
  13   7   9         18.08         72.56        77.43 o
  15   7   9        227.71        295.20       153.55 o
  17   7   9         61.25        117.59        98.24 o
 -12   8   9         43.50         72.27        49.41 o
 -10   8   9          4.50        363.02       113.58 o
  -8   8   9        159.54        281.39        98.49 o
  -6   8   9          6.75         17.92        27.87 o
  -4   8   9         63.21        113.90       666.29 o
  -2   8   9       1269.60       1521.37       209.66 o
   0   8   9       1211.94       1203.44       188.72 o
   2   8   9          8.57          4.39        59.17 o
   4   8   9        341.46        351.78       102.18 o
   6   8   9         68.57         90.12        53.60 o
   8   8   9          0.37        -17.03        40.28 o
  10   8   9        226.62        307.40        97.68 o
  12   8   9          0.33         18.41        33.94 o
  -9   9   9        118.43        111.14        63.90 o
  -7   9   9        119.54        188.86        82.04 o
  -5   9   9         93.91        114.07        65.71 o
  -3   9   9        118.21        247.30        92.36 o
  -1   9   9        182.98        114.86        69.98 o
   1   9   9        107.11        141.32        79.75 o
   3   9   9         18.24         26.70        35.58 o
   5   9   9          4.20         61.13        54.21 o
   7   9   9        168.76        187.84        96.58 o
 -24   0  10         13.58        -28.38        28.38 o
 -22   0  10         12.72        -14.87        18.70 o
 -20   0  10         40.93         48.42        32.18 o
 -18   0  10       1533.04       1583.19       181.19 o
 -16   0  10        102.10        148.27        56.27 o
 -14   0  10        142.25         98.54        23.68 o
 -12   0  10         31.73         26.79        12.18 o
 -10   0  10        512.50        530.43        58.81 o
  -8   0  10        927.49        826.07        81.21 o
  -6   0  10         29.60         32.76        28.22 o
  -4   0  10          8.06         20.48        13.88 o
  -2   0  10        984.25        891.15        96.76 o
   0   0  10        433.90        459.33        59.34 o
   2   0  10       8558.35       7696.75       352.90 o
   4   0  10       1992.26       2194.12       414.97 o
   6   0  10        623.06        665.40        94.62 o
   8   0  10          6.47         10.45        21.71 o
  10   0  10       1463.38       1452.29       133.40 o
  12   0  10         48.81        -23.77        27.54 o
  14   0  10        218.51        224.85        88.55 o
  16   0  10        290.93        227.06        89.92 o
  18   0  10         19.18         76.67        70.06 o
  20   0  10       1632.23       2004.24       299.61 o
 -25   1  10         14.24         46.82        36.04 o
 -23   1  10         11.55         13.03        11.88 o
 -21   1  10        174.60        186.25        45.89 o
 -19   1  10       1742.63       2048.50       145.76 o
 -17   1  10        404.76        442.85        94.46 o
 -15   1  10        720.68        725.78        87.00 o
 -13   1  10        665.05        612.08        83.42 o
 -11   1  10        543.35        539.90        56.82 o
  -9   1  10        909.70        907.42        77.08 o
  -7   1  10         82.99         55.18        19.29 o
  -5   1  10        929.56       1050.66        91.28 o
  -3   1  10       2262.57       2273.08        99.02 o
  -1   1  10         57.48         40.03        15.07 o
   1   1  10        454.76        453.96        47.01 o
   3   1  10       2055.30       2101.27       113.88 o
   5   1  10       1407.43       1480.39       118.74 o
   7   1  10        402.14        419.83        51.36 o
   9   1  10        182.25        178.89        34.10 o
  11   1  10        327.37        313.86        50.78 o
  13   1  10          9.22        -16.63        28.41 o
  15   1  10         87.51        132.88        47.68 o
  17   1  10         24.30         28.42        34.49 o
  19   1  10         56.62         64.89        44.33 o
 -24   2  10          0.00         16.53        19.61 o
 -22   2  10         81.28        136.57        39.45 o
 -20   2  10         48.34         33.72        18.64 o
 -18   2  10         28.44         32.53        17.17 o
 -16   2  10        145.02        157.31        41.14 o
 -14   2  10          5.79        -11.53        11.53 o
 -12   2  10         71.97        109.13        32.77 o
 -10   2  10        219.60        156.14        33.10 o
  -8   2  10         52.86         40.64        18.14 o
  -6   2  10          0.00          3.24        13.33 o
  -4   2  10       3732.75       3678.38       111.27 o
  -2   2  10        372.15        303.29        38.21 o
   0   2  10       4505.18       4300.62       239.58 o
   2   2  10          9.89          6.48         8.99 o
   4   2  10        305.68        277.48        45.54 o
   6   2  10        629.42        632.54        73.88 o
   8   2  10          7.90         15.09        13.04 o
  10   2  10         32.39         22.95        13.59 o
  12   2  10        693.04        874.54        86.66 o
  14   2  10         24.34         32.13        29.12 o
  16   2  10        221.21        189.51        60.13 o
  18   2  10        472.93        407.39        92.83 o
  20   2  10          5.67         15.84        40.65 o
 -21   3  10          0.05        -16.98        16.98 o
 -19   3  10        187.63        230.38        47.46 o
 -17   3  10          0.04          2.86         7.15 o
 -15   3  10        896.35        978.15        97.30 o
 -13   3  10       1324.02       1366.05       107.93 o
 -11   3  10          5.54        -12.89        20.03 o
  -9   3  10       3301.69       3206.31       145.82 o
  -7   3  10       1818.93       1809.38       115.97 o
  -5   3  10       1435.51       1470.18       110.79 o
  -3   3  10        583.84        651.74        52.85 o
  -1   3  10        108.69         92.28        22.03 o
   1   3  10        419.38        330.10        60.93 o
   3   3  10        148.54        127.90        45.83 o
   5   3  10       1031.19        899.01       100.67 o
   7   3  10         24.05         -0.35         9.26 o
   9   3  10        648.97        555.18       102.14 o
  11   3  10       1702.73       1923.00       135.55 o
  13   3  10       1347.75       1391.57       166.67 o
  15   3  10        227.46        310.01        74.86 o
  17   3  10        305.60        255.24        70.25 o
  19   3  10        183.00        231.23        70.30 o
 -20   4  10         32.14         63.97        43.24 o
 -18   4  10          2.74         14.66        37.17 o
 -16   4  10         34.53          9.96        19.03 o
 -14   4  10        171.42        185.65        68.14 o
 -12   4  10         97.08         74.60        23.12 o
 -10   4  10          0.10          2.00        12.70 o
  -8   4  10       1615.46       1506.12       107.06 o
  -6   4  10       1247.80       1277.47       137.67 o
  -4   4  10        272.23        263.12        33.12 o
  -2   4  10        978.39       1047.97        81.07 o
   0   4  10        301.72        366.29        64.67 o
   2   4  10        614.92        555.16        58.07 o
   4   4  10        698.66        948.67       104.87 o
   6   4  10       1291.53       1154.03       114.34 o
  10   4  10          4.01          6.27        20.25 o
  12   4  10         35.06         47.73        31.47 o
  14   4  10        190.86        260.44        67.17 o
  16   4  10         12.95          7.77        23.10 o
  18   4  10          5.19          2.60        42.12 o
 -17   5  10        340.64        361.07       109.70 o
 -15   5  10         66.50         22.67        27.06 o
 -13   5  10       1057.01       1386.67       220.20 o
 -11   5  10         64.70        144.77        71.50 o
  -9   5  10       2543.12       2444.09       180.63 o
  -7   5  10        148.22        126.74        20.87 o
  -5   5  10        116.22         54.36        27.89 o
  -3   5  10        329.93        283.49        35.19 o
  -1   5  10         17.25         -3.57         5.69 o
   1   5  10         40.24         34.97        15.06 o
   3   5  10         36.07         14.14        29.68 o
   5   5  10         65.43         55.05        17.12 o
   7   5  10        302.88        393.95       158.74 o
   9   5  10        770.72        863.92       230.97 o
  11   5  10         57.04        -17.20        38.04 o
  13   5  10         78.47        117.94        85.84 o
  15   5  10        173.50        209.16        68.97 o
  17   5  10         91.50          6.01        30.31 o
 -16   6  10         55.81          9.24        18.36 o
 -14   6  10        274.84        243.49        90.59 o
 -12   6  10          9.55         36.04        36.84 o
 -10   6  10         23.53        -42.02        42.02 o
  -8   6  10         13.92        -17.50        31.20 o
  -6   6  10          0.02        -21.14        32.17 o
  -4   6  10        558.73        624.23       168.35 o
  -2   6  10       1006.79       1036.58       220.69 o
   0   6  10       1011.35       1012.13       220.22 o
   2   6  10        525.38        405.52       108.34 o
   4   6  10         11.58         -6.23        30.26 o
   6   6  10        347.87        543.60       130.36 o
   8   6  10        335.69        340.79       152.71 o
  10   6  10         81.46        -66.64        70.62 o
  12   6  10         55.83         21.51        41.26 o
  14   6  10          0.63         20.59        66.42 o
  16   6  10          0.02         51.92        63.84 o
  18   6  10        365.04        604.68       210.09 o
 -13   7  10         25.35         35.21        35.35 o
 -11   7  10        910.03        921.48       188.15 o
  -9   7  10        167.94        171.88        81.90 o
  -7   7  10         72.33         84.73        59.89 o
  -5   7  10        328.29        277.62       110.23 o
  -3   7  10         66.05         83.71        62.67 o
  -1   7  10          3.33          1.50        10.68 o
   1   7  10          0.59         29.75       101.14 o
   3   7  10       1345.03       1361.02       205.58 o
   5   7  10         15.57         82.95        49.74 o
   7   7  10          5.19         15.15        72.25 o
   9   7  10        207.47        301.45        96.82 o
  11   7  10         55.59         69.38        75.01 o
  13   7  10        457.15        599.85       227.33 o
  15   7  10         85.40         -4.90        26.71 o
 -10   8  10        257.08        305.11       107.16 o
  -8   8  10         29.79        -37.72        38.57 o
  -6   8  10        354.17        400.18       130.52 o
  -4   8  10        184.40        256.56       106.76 o
  -2   8  10         32.70         96.78        66.96 o
   0   8  10        399.34        537.60       133.74 o
   2   8  10          3.53        -35.69        35.69 o
   4   8  10         21.97         -4.14       115.90 o
   6   8  10          0.00         85.44        52.80 o
   8   8  10          2.89        154.36        92.56 o
  10   8  10         91.26        306.63       132.73 o
  12   8  10         83.75        147.28        93.79 o
  -5   9  10          8.16          2.71        13.12 o
  -3   9  10         71.01         42.63        44.52 o
  -1   9  10        280.60        409.09       137.70 o
   1   9  10        173.40         91.19        66.59 o
   3   9  10         92.10        146.48        92.55 o
   5   9  10        241.02        267.92       117.86 o
   7   9  10         34.86         61.12        58.83 o
 -25   1  11          2.17         -0.13         2.96 o
 -23   1  11        300.43        362.07        67.57 o
 -21   1  11        242.88        195.68        47.69 o
 -19   1  11          4.95         23.44        19.48 o
 -17   1  11        254.76        278.93        55.41 o
 -15   1  11        118.31        120.89        36.30 o
 -13   1  11        132.52        122.00        27.00 o
 -11   1  11       2166.77       2188.12       169.92 o
  -9   1  11        107.10        117.38        28.31 o
  -7   1  11       2850.83       3090.62       158.18 o
  -5   1  11        881.64        971.90        91.47 o
  -3   1  11        601.81        641.00        76.94 o
  -1   1  11          3.06         11.46        11.98 o
   1   1  11       3225.36       3088.54       136.99 o
   3   1  11         47.81         47.56        23.88 o
   5   1  11        596.70        635.86        74.56 o
   7   1  11       3676.10       3892.20       228.44 o
   9   1  11        833.56        852.36        78.96 o
  11   1  11          3.68         15.31        18.92 o
  13   1  11        342.21        306.93        70.89 o
  15   1  11        113.22        150.11        55.13 o
  17   1  11        127.23        188.11        63.03 o
  19   1  11         49.15         15.39        50.86 o
 -24   2  11          7.99         17.86        24.42 o
 -22   2  11         19.15         44.64        23.20 o
 -20   2  11          0.78         -5.93        30.53 o
 -18   2  11        443.52        508.77        78.76 o
 -16   2  11         24.20         18.99        16.58 o
 -14   2  11        157.22        172.10        43.75 o
 -12   2  11         17.77         31.21        13.37 o
 -10   2  11          0.03        -19.97        21.02 o
  -8   2  11        429.01        416.49        57.34 o
  -6   2  11        240.27        214.55        42.84 o
  -4   2  11         32.41         48.74        22.67 o
  -2   2  11       2602.61       2593.65       115.94 o
   0   2  11          9.22          7.37         8.58 o
   2   2  11       1211.52       1257.31       146.34 o
   4   2  11        109.01         71.32        42.08 o
   6   2  11       1404.78       1374.95       127.39 o
   8   2  11         27.37         15.61        11.69 o
  10   2  11        408.87        412.41        69.78 o
  12   2  11        239.51        237.79        61.48 o
  14   2  11          7.36        -16.81        45.69 o
  16   2  11        456.63        524.08       101.97 o
  18   2  11         39.09         91.13        21.43 o
 -21   3  11         29.15         59.40        42.03 o
 -19   3  11        142.08        158.11        38.60 o
 -17   3  11        600.01        603.15        75.39 o
 -15   3  11        267.02        206.09        44.15 o
 -13   3  11        652.35        723.32        84.46 o
 -11   3  11        231.76        237.27        39.90 o
  -9   3  11        208.17        200.50        39.31 o
  -7   3  11        169.12        239.35        43.62 o
  -5   3  11        173.44        257.34        48.43 o
  -3   3  11        182.04        183.41        31.10 o
  -1   3  11        373.37        400.75        54.16 o
   1   3  11          5.48         12.69        10.88 o
   3   3  11       1054.22        993.57       139.23 o
   5   3  11         98.75         85.13        46.10 o
   7   3  11        619.37        641.56        89.36 o
   9   3  11        287.58        321.27        66.95 o
  11   3  11        144.60        157.04        48.56 o
  13   3  11         91.01        123.30        45.31 o
  15   3  11          9.94         13.31        16.63 o
  17   3  11        140.76        122.36        49.69 o
 -18   4  11        144.65        236.33        82.55 o
 -16   4  11         56.14         48.34        40.14 o
 -14   4  11          5.48         -9.10        50.60 o
 -12   4  11         12.88         21.95        37.58 o
 -10   4  11        150.18        183.64        38.83 o
  -8   4  11        198.70        242.99        48.05 o
  -6   4  11         23.51          8.52        11.78 o
  -4   4  11        951.36        899.48        67.31 o
  -2   4  11       1467.34       1371.80        96.50 o
   0   4  11         33.83          4.80        10.22 o
   2   4  11        134.41        167.67        49.01 o
   4   4  11        112.59        206.23        40.77 o
   6   4  11        696.09        779.51       143.84 o
   8   4  11         25.83        -29.81        30.56 o
  10   4  11        636.50        693.12       104.56 o
  12   4  11        144.82         86.07        36.38 o
  14   4  11          1.83         -5.01        28.62 o
  16   4  11        136.49        178.11        64.81 o
 -17   5  11         46.62          2.68        12.02 o
 -15   5  11         65.82         74.00        49.53 o
 -13   5  11        926.88       1051.36       197.96 o
 -11   5  11        368.73        366.08       120.22 o
  -9   5  11          9.86        -32.56        39.55 o
  -7   5  11        438.91        495.43       149.59 o
  -5   5  11         12.61         20.24        23.16 o
  -3   5  11         14.24         17.42        10.41 o
  -1   5  11          0.27        -13.40        13.40 o
   1   5  11        535.38        400.61       112.21 o
   3   5  11        548.21        432.11       145.64 o
   5   5  11        254.53        207.75       102.92 o
  11   5  11        166.40        250.60        95.81 o
  13   5  11        304.87        477.37       138.21 o
  15   5  11        275.67        348.73       125.43 o
 -14   6  11         39.60         20.74        29.40 o
 -12   6  11         21.29          4.78        15.86 o
 -10   6  11        385.10        419.11       130.61 o
  -8   6  11        239.48        281.83       112.31 o
  -6   6  11        851.25        799.63       195.60 o
  -4   6  11       1287.14       1244.21       242.75 o
  -2   6  11         36.18        120.45        77.08 o
   0   6  11        356.71        279.50       123.89 o
   2   6  11         25.36         87.15        67.43 o
   4   6  11        770.18        581.98       175.99 o
   6   6  11        158.21         62.86        87.54 o
   8   6  11         52.76         -4.31        25.28 o
  10   6  11         31.01         35.10        51.47 o
  12   6  11         48.22        -51.81        63.54 o
  14   6  11         48.75        -32.98        52.99 o
  16   6  11         44.14        245.53       136.36 o
 -11   7  11          0.38         47.37        43.59 o
  -9   7  11          0.54        -65.85        65.85 o
  -7   7  11         69.80         23.77        33.73 o
  -5   7  11         35.80         58.04        55.48 o
  -3   7  11         35.03        -39.68        44.17 o
  -1   7  11          0.57         -3.95        19.62 o
   1   7  11        109.40        112.44        76.52 o
   3   7  11        493.81        413.18       115.97 o
   5   7  11         80.53          1.62       119.16 o
   7   7  11          7.52          1.41        29.44 o
   9   7  11        265.90        267.44        93.12 o
  11   7  11          9.87         -9.97        61.49 o
  -8   8  11         42.53        -34.64        39.81 o
  -6   8  11        489.70        338.07       125.64 o
  -4   8  11        259.69        381.53       135.20 o
  -2   8  11         28.16         35.06        42.95 o
   0   8  11        166.94        140.50        86.37 o
   2   8  11         79.77        161.80        93.08 o
   4   8  11         82.98          2.03        14.25 o
   6   8  11         31.01          8.42        24.52 o
   8   8  11         70.63          0.28        37.52 o
 -22   0  12        457.86        335.83        91.81 o
 -20   0  12          5.32        -33.66        33.66 o
 -18   0  12         42.49         55.14        36.92 o
 -16   0  12        350.57        319.94        91.35 o
 -14   0  12         14.86         68.97        43.61 o
 -12   0  12        261.45        175.60        73.08 o
 -10   0  12        512.48        492.68        60.46 o
  -8   0  12       3012.50       3039.92       162.69 o
  -6   0  12         12.93          5.16        31.74 o
  -4   0  12         17.18         41.27        27.84 o
  -2   0  12       6627.80       7750.41       321.37 o
   0   0  12        177.03        163.19        47.39 o
   2   0  12        279.32        284.37        71.15 o
   4   0  12        646.05        591.11       112.31 o
   6   0  12       3899.53       4109.08       315.14 o
   8   0  12        387.82        451.10        85.11 o
  10   0  12         83.50         66.96        28.38 o
  12   0  12        647.11        673.63       151.86 o
  14   0  12         27.55          1.86        12.93 o
  16   0  12        171.02        127.10        71.86 o
  18   0  12         20.87         40.69        42.33 o
 -23   1  12        123.18        166.47        61.28 o
 -21   1  12          4.72          3.73        28.68 o
 -19   1  12         72.90         17.19        55.92 o
 -17   1  12        289.13        355.18        66.71 o
 -15   1  12        419.33        458.48        78.02 o
 -13   1  12          1.34         36.22        29.58 o
 -11   1  12        124.35        114.93        28.65 o
  -9   1  12          0.19          4.21        14.91 o
  -7   1  12         26.75         27.22        22.43 o
  -5   1  12         63.90         49.41        28.17 o
  -3   1  12        112.79         66.53        36.16 o
  -1   1  12       1562.06       1647.61       100.36 o
   1   1  12        346.57        300.69        44.25 o
   3   1  12       1583.45       1499.94       123.06 o
   5   1  12          2.62         -2.22         7.74 o
   7   1  12        431.39        479.83        67.88 o
   9   1  12        902.59        948.04        99.82 o
  11   1  12         12.25         12.53        14.37 o
  13   1  12        329.12        444.31        90.47 o
  15   1  12          1.01          9.68        23.56 o
  17   1  12          1.03        -13.96        22.46 o
 -22   2  12        112.13        115.27        48.07 o
 -20   2  12         18.92         33.48        19.38 o
 -18   2  12        366.86        303.75        69.78 o
 -16   2  12        148.65        130.42        39.90 o
 -14   2  12         25.62         47.34        23.43 o
 -12   2  12       1460.26       1492.33       142.25 o
 -10   2  12          4.89         -3.38        19.48 o
  -8   2  12        145.75        152.84        35.87 o
  -6   2  12       1786.58       1719.64       130.94 o
  -4   2  12         34.14          3.25        13.70 o
  -2   2  12        124.07        146.07        28.52 o
   0   2  12        732.37        748.38        92.77 o
   2   2  12       1032.88       1100.57       143.45 o
   4   2  12       2028.77       1931.38       145.82 o
   6   2  12        481.59        516.34        78.54 o
   8   2  12        171.42        148.81        46.27 o
  10   2  12        112.42        186.06        56.03 o
  12   2  12        798.31        841.75       189.70 o
  14   2  12          0.50         -1.14        54.07 o
  16   2  12          6.22         -3.22        31.79 o
  18   2  12        118.25         95.00        65.93 o
 -19   3  12        307.79        436.11       119.95 o
 -17   3  12          1.73         31.54        18.41 o
 -15   3  12        366.13        328.61        58.87 o
 -13   3  12         73.06         61.03        25.38 o
 -11   3  12        312.72        295.25        61.20 o
  -9   3  12         72.59         76.67        31.01 o
  -7   3  12          5.17         -1.37        10.38 o
  -5   3  12       1678.78       1729.38       175.71 o
  -3   3  12       1836.19       1800.41       103.00 o
  -1   3  12         22.34         40.43        18.50 o
   1   3  12       1082.69       1062.94       115.42 o
   3   3  12         18.82        -22.83        22.83 o
   5   3  12        813.05        747.59       132.03 o
   7   3  12        259.20        185.90        53.17 o
   9   3  12         38.90         60.76        30.62 o
  11   3  12        138.09        146.60        48.15 o
  13   3  12          7.32         32.83        24.03 o
  15   3  12        844.05       1001.48       140.87 o
  17   3  12         46.07         13.26        25.15 o
 -18   4  12         41.36        -39.59        39.59 o
 -16   4  12         11.83         59.71        46.72 o
 -14   4  12         61.38         38.68        38.61 o
 -12   4  12         15.51          5.69        26.90 o
 -10   4  12        843.45        894.15        93.57 o
  -8   4  12       1552.97       1741.38       142.17 o
  -6   4  12       2561.30       2698.48       225.75 o
  -4   4  12        101.52        118.28        22.17 o
  -2   4  12        269.51        346.69        49.18 o
   0   4  12         12.10         21.19        15.27 o
   2   4  12        114.95         19.15        28.28 o
   4   4  12        107.09         72.26        34.01 o
   6   4  12        111.81        103.86        52.04 o
   8   4  12        140.76         80.88        49.04 o
  10   4  12          2.54         50.77        28.35 o
  12   4  12         52.68         32.88        39.19 o
  14   4  12          7.83         -5.62        12.44 o
  16   4  12        516.49        556.54       163.07 o
 -15   5  12         19.55         93.43        60.80 o
 -13   5  12        204.36        311.54       112.20 o
 -11   5  12          1.08         30.82        36.76 o
  -9   5  12         25.05         64.14        54.33 o
  -7   5  12        121.70         73.86        60.51 o
  -5   5  12        136.58        229.92       107.74 o
  -3   5  12         23.41         17.45        19.31 o
  -1   5  12          7.76         25.87        33.82 o
   1   5  12         66.86         59.64        23.87 o
   3   5  12       1056.76       1120.73       134.42 o
   5   5  12        223.70        234.64        65.01 o
   7   5  12          5.10        -20.56        26.08 o
   9   5  12        351.53        463.77       125.55 o
  11   5  12        126.97         80.76        57.98 o
  13   5  12        272.75        227.12       103.11 o
  15   5  12         76.52         84.81        64.17 o
 -12   6  12        569.56        616.64       167.87 o
 -10   6  12        120.59        132.97        78.37 o
  -8   6  12        131.94        225.95       103.41 o
  -6   6  12          2.42        -26.79        37.23 o
  -4   6  12        282.63        143.82        86.39 o
  -2   6  12        257.81        228.99       109.46 o
   0   6  12         32.04         -1.46         9.58 o
   2   6  12         98.72        139.29        51.61 o
   4   6  12         34.45         69.83        37.70 o
   6   6  12        329.25        308.92       157.78 o
   8   6  12         29.45         26.01        26.83 o
  10   6  12         34.52        -15.21        26.63 o
  12   6  12         81.24         33.00        39.18 o
  14   6  12          0.33         61.87        66.84 o
  -9   7  12        162.40         99.61        68.26 o
  -7   7  12          5.37         14.90        30.33 o
  -5   7  12        151.44        154.72       101.16 o
  -3   7  12         30.54         48.15        52.39 o
  -1   7  12        364.39        276.80       121.75 o
   1   7  12          1.39        -36.62        45.41 o
   3   7  12         49.68          9.45        23.94 o
   5   7  12          8.23         32.57        44.58 o
   7   7  12        392.67        418.95       159.07 o
   9   7  12        112.34         94.75        79.43 o
  -2   8  12        577.89        656.42       187.14 o
   0   8  12        233.32        318.59       133.13 o
   2   8  12         16.89        123.81        85.14 o
 -23   1  13        169.12        272.21        80.79 o
 -21   1  13        677.32        775.57       100.56 o
 -19   1  13         24.13          0.88        23.72 o
 -17   1  13         91.51         61.81        28.67 o
 -15   1  13         44.78         61.75        28.65 o
 -13   1  13         16.69          6.98        34.85 o
 -11   1  13        461.11        468.27        90.61 o
  -9   1  13        450.87        413.22        87.50 o
  -7   1  13        109.73         64.16        24.81 o
  -5   1  13          9.28          7.23        14.81 o
  -3   1  13        970.96        839.63        96.82 o
  -1   1  13          1.20          1.27         9.96 o
   1   1  13         52.85         68.41        57.73 o
   3   1  13         96.28        118.47        34.03 o
   5   1  13         41.40         15.00        14.05 o
   7   1  13          0.21        -19.82        19.82 o
   9   1  13       1098.34       1060.09       126.76 o
  11   1  13        467.28        566.25        96.99 o
  13   1  13        455.00        424.64        87.07 o
  15   1  13         90.27        133.25        76.82 o
  17   1  13         16.74         40.93        43.70 o
 -20   2  13        352.36        519.52       104.14 o
 -18   2  13         33.02          1.65        45.04 o
 -16   2  13         22.08         19.47        15.40 o
 -14   2  13          0.34         -3.24        12.87 o
 -12   2  13         35.66         17.34        34.69 o
 -10   2  13          1.48          8.10        13.64 o
  -8   2  13         85.93         43.77        21.29 o
  -6   2  13        282.40        307.94        57.79 o
  -4   2  13        163.29        162.01        40.20 o
  -2   2  13        307.44        244.16        41.59 o
   0   2  13        209.34        187.22        40.14 o
   2   2  13       2076.11       2045.87       169.66 o
   4   2  13        222.14        229.29        52.13 o
   6   2  13         51.94         54.15        26.23 o
   8   2  13        357.19        311.31        71.19 o
  10   2  13         37.28         -7.32        31.05 o
  12   2  13         51.80         36.05        25.39 o
  14   2  13         14.49          2.61        13.18 o
  16   2  13          0.01         -0.60        15.41 o
 -17   3  13          3.49        -41.52        41.52 o
 -15   3  13          8.61          7.82        26.10 o
 -13   3  13         35.12         92.23        54.59 o
 -11   3  13        178.39        213.16        54.86 o
  -9   3  13          3.95         30.86        27.41 o
  -7   3  13         49.08         45.74        32.07 o
  -5   3  13        265.25        348.09        83.02 o
  -3   3  13          6.01         20.33        15.09 o
  -1   3  13        461.77        498.99        64.45 o
   1   3  13         17.23         10.31        16.86 o
   3   3  13          0.69         11.11        23.87 o
   5   3  13         41.55         70.83        41.24 o
   7   3  13         23.23         19.71        17.08 o
   9   3  13        104.12         36.00        26.26 o
  11   3  13        120.70         99.73        40.42 o
  13   3  13        543.46        637.46       109.80 o
  15   3  13         23.73         42.38        30.65 o
 -16   4  13        463.77        588.23       149.69 o
 -14   4  13         30.01         -6.87        18.08 o
 -12   4  13         98.68         59.40        50.37 o
 -10   4  13         43.06         55.00        28.34 o
  -8   4  13        295.92        385.46        72.25 o
  -6   4  13         38.41         33.99        23.50 o
  -4   4  13         87.47         73.76        39.81 o
  -2   4  13        129.23         92.53        47.54 o
   0   4  13       1095.34       1231.89       107.13 o
   2   4  13        271.57        135.91        45.16 o
   4   4  13         25.33         19.04        16.39 o
   6   4  13         17.37         45.91        35.72 o
   8   4  13         84.93         58.57        42.61 o
  10   4  13         69.39         37.08        36.47 o
  12   4  13          1.79        170.73       355.75 o
  14   4  13         84.89        134.25        75.06 o
 -13   5  13        185.93        210.70        98.76 o
 -11   5  13         36.51         65.44        55.51 o
  -9   5  13        170.98         78.76        62.96 o
  -7   5  13         11.17        -36.03        43.31 o
  -5   5  13          6.78         22.08        37.02 o
  -3   5  13        420.83        318.08       133.26 o
  -1   5  13         31.37         -5.28        21.35 o
   1   5  13         13.43         14.78        21.71 o
   3   5  13         92.99         79.96        40.33 o
   5   5  13         67.88         72.07        49.31 o
   7   5  13          0.52         75.19        39.30 o
   9   5  13         11.37         19.43        25.83 o
  11   5  13         91.26         99.64        61.73 o
  13   5  13        506.14        601.33       158.97 o
 -10   6  13       1269.38       1459.76       268.83 o
  -8   6  13          3.63        -56.23        56.23 o
  -6   6  13         38.86         15.20        29.64 o
  -4   6  13          2.07        -43.02        48.41 o
  -2   6  13          7.39        -65.94        65.94 o
   0   6  13         46.12         40.86        50.46 o
   2   6  13         44.70        -27.68        42.77 o
   4   6  13        639.80        411.32       157.93 o
   6   6  13         84.18         56.94        34.31 o
   8   6  13        410.34        496.50       110.01 o
  10   6  13         55.79         33.34        38.46 o
  12   6  13        207.87        311.95       107.66 o
  -5   7  13         45.79         -8.32        22.70 o
  -3   7  13         60.98        141.51        90.98 o
  -1   7  13        103.72         64.34        62.59 o
   1   7  13        178.93        225.50       115.21 o
   3   7  13         81.66        201.28       110.24 o
 -20   0  14        169.86        298.62        90.26 o
 -18   0  14        117.30        521.35       125.08 o
 -16   0  14        401.46        595.94       134.03 o
 -14   0  14         41.13        105.30        58.66 o
 -12   0  14        351.97        424.15       120.71 o
 -10   0  14         22.43         54.88        27.59 o
  -8   0  14        306.41        234.17       100.74 o
  -6   0  14        302.49        143.31        80.99 o
  -4   0  14          2.86        -44.33        46.91 o
  -2   0  14       2139.91       2429.20       348.80 o
   0   0  14        865.37       1104.86       237.45 o
   2   0  14        311.34        358.08        84.47 o
   4   0  14        411.56        329.07        88.97 o
   6   0  14        698.29        495.49       115.68 o
   8   0  14         11.65          3.69        13.30 o
  10   0  14        274.68        208.27        77.76 o
  12   0  14        206.81        127.51        66.97 o
  14   0  14        117.18        150.39        76.93 o
 -21   1  14          5.75        -32.77        32.77 o
 -19   1  14          3.76          6.87        55.00 o
 -17   1  14          9.25         -9.71        57.49 o
 -15   1  14          0.27          6.64        21.23 o
 -13   1  14         29.81        -16.62        61.28 o
 -11   1  14          0.01        -16.66        19.21 o
  -9   1  14        202.81        113.21        95.70 o
  -7   1  14          5.29         58.86        32.29 o
  -5   1  14         78.66        104.65        48.73 o
  -3   1  14         45.50         30.93        26.78 o
  -1   1  14        141.05         95.79        54.15 o
   1   1  14       1277.37       1305.95       117.85 o
   3   1  14          9.21         31.82        18.51 o
   5   1  14         11.16         27.19        34.43 o
   7   1  14         23.68        -17.64        17.64 o
   9   1  14          0.78         11.48        41.86 o
  11   1  14         45.33         23.54        41.13 o
  13   1  14          4.89          7.87        70.23 o
  15   1  14          3.41         46.39        30.19 o
 -18   2  14         13.53         22.31        17.79 o
 -16   2  14        308.24        372.33        71.37 o
 -14   2  14         86.22         96.76        89.55 o
 -12   2  14        466.59        529.98        94.20 o
 -10   2  14         81.64         40.30        27.46 o
  -8   2  14          1.68        -18.92        20.53 o
  -6   2  14        381.76        343.63        83.76 o
  -4   2  14        172.03        109.72        98.32 o
  -2   2  14         24.04         -1.96         5.32 o
   0   2  14        190.44        209.49        43.99 o
   2   2  14        363.95        384.17        75.91 o
   4   2  14          1.63         38.23        32.23 o
   6   2  14        321.62        345.58        67.93 o
   8   2  14        114.12         86.71        39.74 o
  10   2  14         15.92         19.55        13.16 o
  12   2  14         57.88         12.38        15.15 o
  14   2  14         21.96         76.58        85.89 o
 -15   3  14          9.72         54.56        47.68 o
 -13   3  14         22.53         37.92        27.17 o
 -11   3  14         93.89         88.35        36.74 o
  -9   3  14         17.84          7.44        19.54 o
  -7   3  14        104.31        312.26       474.37 o
  -5   3  14        194.11        199.26        64.33 o
  -3   3  14        628.43        759.89       130.20 o
  -1   3  14         56.64         41.47        22.44 o
   1   3  14          3.86         -6.26        33.66 o
   3   3  14          6.85         16.78        17.43 o
   5   3  14        829.49        678.10       130.84 o
   7   3  14          3.01         30.39        31.61 o
   9   3  14         75.63         69.48        28.14 o
  11   3  14         44.13        142.74        49.46 o
  13   3  14         39.42        132.53        50.10 o
  15   3  14          0.27         21.58        32.94 o
 -14   4  14        139.21         75.85        58.76 o
 -12   4  14         11.24          0.22        31.54 o
 -10   4  14          0.35        -52.30        52.30 o
  -8   4  14         10.58         -8.27        20.91 o
  -6   4  14        138.05         75.90        53.61 o
  -4   4  14         63.42         94.47        42.46 o
  -2   4  14         65.77         57.32        35.51 o
   0   4  14        527.75        634.87       122.29 o
   2   4  14         27.48         17.86        53.98 o
   4   4  14        219.45        238.34        66.85 o
   6   4  14         22.76         -6.17        15.70 o
   8   4  14          1.07        -43.42        43.42 o
  10   4  14        609.84        688.72       155.03 o
  12   4  14         99.72         75.04        55.11 o
  14   4  14         24.39        -51.21        51.21 o
  -9   5  14        219.38        313.50       128.00 o
  -7   5  14        160.31        149.08        91.42 o
  -5   5  14        586.77        690.81       196.27 o
  -3   5  14          5.52         71.72        64.85 o
  -1   5  14         99.03         24.31        38.85 o
   1   5  14          0.35        -45.30        54.64 o
   3   5  14         39.87         34.76        47.78 o
   5   5  14        233.31        254.05        97.10 o
   7   5  14        289.74        303.86        79.65 o
   9   5  14        236.40        339.05       108.78 o
  11   5  14         41.45         32.55        35.53 o
  13   5  14          0.29         83.80        60.93 o
  -4   6  14         20.40         83.16        71.28 o
  -2   6  14         21.21        162.71        98.15 o
   0   6  14         27.73         10.55        27.26 o
   2   6  14        134.95        150.40        97.31 o
   4   6  14         11.45        122.74        90.49 o
  10   6  14          6.72          6.03        19.65 o
 -19   1  15         16.96         96.14        50.34 o
 -17   1  15         26.73         33.96        44.49 o
 -15   1  15        131.85        212.57        58.73 o
 -13   1  15          1.79          0.84        52.38 o
 -11   1  15          1.98          3.31        39.05 o
  -9   1  15         46.27         30.32        25.17 o
  -7   1  15        486.27        535.58       116.85 o
  -5   1  15        107.78        130.14        56.04 o
  -3   1  15        719.24        643.90       130.45 o
  -1   1  15        598.74        867.51       154.21 o
   1   1  15        134.53         98.05        51.69 o
   3   1  15          0.02         22.46        15.44 o
   5   1  15         63.17         12.07        11.49 o
   7   1  15          2.82         11.89         9.26 o
   9   1  15        108.17        162.89        50.74 o
  11   1  15         31.95         31.90        24.13 o
  13   1  15          4.66         -2.74        12.34 o
 -16   2  15         26.24          2.62         8.76 o
 -14   2  15         13.15        -21.77        21.77 o
 -12   2  15          1.05        -32.39        32.39 o
 -10   2  15          0.00         -0.02        43.18 o
  -8   2  15         53.73         19.10        86.13 o
  -6   2  15          0.89         -4.97        15.49 o
  -4   2  15        173.99        108.08        50.27 o
  -2   2  15        110.31        163.14        65.19 o
   0   2  15         55.44         40.46        47.76 o
   2   2  15        169.91        155.62        46.38 o
   4   2  15        198.54        206.25        69.50 o
   6   2  15          4.04         13.34        44.71 o
   8   2  15         12.48         27.82        20.02 o
  10   2  15         23.31         61.31        49.65 o
  12   2  15        129.39        198.96        59.50 o
  14   2  15          7.51        -39.52        40.61 o
 -13   3  15         81.36         53.74        49.99 o
 -11   3  15          0.85        -11.41        14.19 o
  -9   3  15        110.85         69.35        32.08 o
  -7   3  15         91.68         40.12        29.58 o
  -5   3  15         26.49         58.74        40.43 o
  -3   3  15        396.56        481.82       105.13 o
  -1   3  15         41.95        151.98        60.67 o
   1   3  15         15.17        -35.74        35.74 o
   3   3  15         57.07         60.22        33.32 o
   5   3  15         73.21         90.49        41.70 o
   7   3  15        151.44        225.55        89.37 o
   9   3  15        240.38        339.81        93.76 o
  11   3  15          0.46          9.83        13.35 o
  13   3  15          6.84        132.37        73.54 o
 -10   4  15         25.02        109.33        76.96 o
  -8   4  15         73.90         95.18        72.39 o
  -6   4  15         26.94         79.17        67.85 o
  -4   4  15        119.33        117.57        82.87 o
  -2   4  15          0.02        -12.38        43.16 o
   0   4  15          0.89        -11.56        86.77 o
   2   4  15          3.97         16.14        44.02 o
   4   4  15          0.34        -13.58        32.43 o
   6   4  15         52.02         74.76        38.63 o
   8   4  15        155.24        195.67        78.29 o
  10   4  15         31.93         81.88        54.91 o
  12   4  15          1.79        -12.54        23.19 o
  -5   5  15          0.35         53.96        56.49 o
  -3   5  15          0.10        -20.47        37.44 o
  -1   5  15         27.37         48.46        54.91 o
   1   5  15          0.87        115.35        86.85 o
 -16   0  16          5.69         11.48        23.60 o
 -14   0  16        103.28         39.39        39.29 o
 -12   0  16          1.24          0.39         5.42 o
 -10   0  16         72.87        -44.04        45.32 o
  -8   0  16          2.35          9.87        25.04 o
  -6   0  16        323.19        493.18       159.06 o
  -4   0  16        133.82        169.90       100.34 o
  -2   0  16         24.81        209.18       108.59 o
   0   0  16       1013.43       1205.10       269.30 o
   2   0  16          0.07        -81.89        81.89 o
   4   0  16        686.81        753.97       134.87 o
   6   0  16         42.65          6.63        15.58 o
   8   0  16         18.10         65.59        43.87 o
  10   0  16         84.12         28.77        32.13 o
  12   0  16          0.53        -56.85        56.85 o
 -17   1  16        125.12        132.30        63.08 o
 -15   1  16          6.29        -11.90        37.51 o
 -13   1  16          0.05          5.61        37.42 o
 -11   1  16          0.00          5.43        60.18 o
  -9   1  16         10.98        -25.85        26.28 o
  -7   1  16        223.95        265.91        81.03 o
  -5   1  16        487.40        563.38       119.95 o
  -3   1  16         64.12         92.43        48.79 o
  -1   1  16        111.94        133.81        61.71 o
   1   1  16        387.78        430.19        70.64 o
   3   1  16         35.53         68.06        32.57 o
   5   1  16        203.08        185.25        60.67 o
   7   1  16         86.82         52.98        32.31 o
   9   1  16         39.23         13.60        37.26 o
  11   1  16          4.63         -4.05        36.84 o
 -14   2  16          2.36        -23.60        27.57 o
 -12   2  16         10.33         34.94        23.98 o
 -10   2  16         11.91        -21.59        22.10 o
  -8   2  16         86.36         58.84        42.18 o
  -6   2  16        215.26        217.61        74.79 o
  -4   2  16        295.50        295.30        87.12 o
  -2   2  16        156.61        210.55        78.44 o
   0   2  16         11.51         33.72        30.94 o
   2   2  16         33.37         28.80       111.33 o
   4   2  16         51.49         39.71        96.16 o
   6   2  16        114.46         73.40        45.07 o
   8   2  16         43.57         39.80        25.45 o
  10   2  16         64.24         71.42        37.72 o
  12   2  16         66.98         11.40        22.05 o
  -9   3  16         52.28         18.47        32.96 o
  -7   3  16         16.44        -27.57        27.57 o
  -5   3  16         56.27          8.83        76.77 o
  -3   3  16          0.10         80.50        46.58 o
  -1   3  16         67.00         18.62        75.96 o
   1   3  16         53.35          6.18        18.94 o
   3   3  16          0.70        -87.06        87.06 o
   5   3  16        273.65        276.84       108.68 o
   7   3  16        161.75        227.11        83.75 o
   9   3  16        430.52        553.22       140.15 o
  11   3  16         41.51        155.44        77.42 o
  -4   4  16          0.51         25.01        41.77 o
  -2   4  16          6.38        100.48        79.46 o
   0   4  16         12.86         -5.41        23.36 o
 -15   1  17        517.34        650.47       158.90 o
 -13   1  17         19.84         58.53        47.24 o
 -11   1  17        120.84         89.35        61.45 o
  -9   1  17        131.88        204.03        71.10 o
  -7   1  17         97.41        264.15        83.06 o
  -5   1  17        213.24        239.71       109.53 o
  -3   1  17        588.38        715.20       143.28 o
  -1   1  17         38.00         -2.13        85.39 o
   1   1  17          0.03        -30.09        30.09 o
   3   1  17        353.87        436.70       120.01 o
   5   1  17        147.33         84.50        40.39 o
   7   1  17        112.11        125.94        43.30 o
   9   1  17         54.00         -2.06        15.50 o
  11   1  17          0.58        -48.29        48.29 o
 -10   2  17        349.78        549.51       145.29 o
  -8   2  17         71.70          1.03        39.07 o
  -6   2  17          8.03         20.95        68.00 o
  -4   2  17        151.58        149.45        63.74 o
  -2   2  17          5.33        -45.19       177.43 o
   0   2  17        143.68         18.92        81.56 o
   2   2  17         46.34         17.41        90.67 o
   8   2  17         30.01         94.61        55.19 o
  10   2  17          3.52         53.76        43.92 o
  -3   3  17          1.55         38.30        42.38 o
  -1   3  17         79.02        121.57        78.59 o
   1   3  17         17.76        -32.81        44.04 o
   3   3  17         94.04         62.88        62.30 o
 -10   0  18         16.32         86.89        67.73 o
  -8   0  18          9.27        -65.28        65.28 o
  -6   0  18        407.19        520.24       173.60 o
  -4   0  18        182.68        149.25        95.45 o
  -2   0  18       1004.42       1221.33       275.05 o
   0   0  18          3.04        -24.94        42.11 o
   2   0  18       1145.66       1785.75       351.39 o
 -11   1  18          0.59         84.21        61.10 o
  -9   1  18          0.15         18.03        31.17 o
  -7   1  18         80.16         34.39        42.67 o
  -5   1  18         30.91        151.85        66.29 o
  -3   1  18         98.28        156.45        84.58 o
  -1   1  18        396.87        582.68       135.71 o
   1   1  18          3.46        -74.20        74.20 o
   3   1  18         90.03        150.30        99.43 o
   7   1  18         68.21         22.35        26.82 o
  -8   2  18         82.43        -55.95        55.95 o
  -6   2  18          0.05         65.09        82.96 o
  -4   2  18        237.15        340.71       137.94 o
  -2   2  18         13.55        -32.99        45.18 o
   0   2  18          0.43         88.92        74.38 o
   2   2  18         20.70        -13.44        31.65 o
   4   2  18        245.31        158.41       100.84 o
   3   3  18          2.33         -6.85        24.14 o
  -7   1  19         21.84        -21.94        37.07 o
  -5   1  19          1.43        -14.79        32.64 o
  -3   1  19         18.42          6.60        20.52 o
                                                
